# Supplementary material for: N-(4,6-Dimethyl­pyrimidin-2-yl)-1H-benzimidazol-2-amine
Source: Acta Crystallogr Sect E Struct Rep Online. 2011 Feb 26;67(Pt 3):o719. doi: 10.1107/S1600536811006507 (PMC3052168; doi:10.1107/S1600536811006507)
Supplement: Supplementary file 1 [file e-67-0o719-sup1.cif]

##############################################################################
###                                                                        ###
###        Electronic paper (Acta Crystallographica Section E)             ###
###                                                                        ###
##############################################################################
#                                                                            #
# This CIF contains the data in a paper accepted for publication in Acta     #
# Crystallographica Section E. It conforms to the requirements of Notes      #
# for Authors for Section E, and has been peer reviewed under the auspices   #
# of the IUCr Commission on Journals.                                        #
#                                                                            #
# Full details of the Crystallographic Information File format               #
# are given in the paper "The Crystallographic Information File (CIF):       #
# a New Standard Archive File for Crystallography" by S. R. Hall, F. H.      #
# Allen and I. D. Brown [Acta Cryst. (1991), A47, 655-685].                  #
#                                                                            #
# The current version of the core CIF dictionary is obtainable from          #
# ftp://ftp.iucr.org/pub/cif_core.dic. The current version number is 2.4.    #
#                                                                            #
# Software is freely available for graphical display of the structure(s) in  #
# this CIF.  For information consult the CIF home page http://www.iucr.org/  #
# cif/home.html                                                              #
#                                                                            #
# This file may be used for bona fide research purposes within the           #
# scientific community so long as proper attribution is given to the journal # 
# article from which it was obtained.                                        #
#                                                                            #
##############################################################################
                                             
data_global
_audit_creation_method     SHELXL-97
_journal_date_recd_electronic     2011-02-20
_journal_date_accepted     2011-02-21
_journal_name_full     'Acta Crystallographica, Section E'
_journal_year     2011
_journal_volume     67
_journal_issue      3
_journal_page_first     o719
_journal_page_last     o719
_journal_paper_category     QO
_journal_coeditor_code     HG5003
_publ_contact_author
;
     Dr. Seik Weng Ng
     Department of Chemistry
     University of Malaya
     50603 Kuala Lumpur
     Malaysia
;
_publ_contact_author_email     seikweng@um.edu.my
_publ_contact_author_fax     '03 7967 4193'
_publ_contact_author_phone     '03 7967 6778'
_publ_section_title
;
<i>N</i>-(4,6-Dimethylpyrimidin-2-yl)-1<i>H</i>-benzimidazol-2-amine
;
loop_
    _publ_author_name
    _publ_author_address
    'Mohamed, Shaaban Kamel'
;
Chemistry & Environmental Science Division
School of Science
Manchester Metropolitan University
England
;
    'El-Remaily, Mahmoud A. A.'
;
Department of Chemistry
Sohag University
Sohag
Egypt
;
    'Gurbanov, Atash V.'
;
Department of Organic Chemistry
Baku State University
Baku
Azerbaijan
;
    'Khalilov, Ali N.'
;
Department of Organic Chemistry
Baku State University
Baku
Azerbaijan
;
    'Ng, Seik Weng'
;
     Department of Chemistry
     University of Malaya
     50603 Kuala Lumpur
     Malaysia
;
_publ_section_synopsis     .
data_I
_audit_creation_method     SHELXL-97
_chemical_name_systematic
;
<i>N</i>-(4,6-Dimethylpyrimidin-2-yl)-1<i>H</i>-benzimidazol-2-amine
;
_chemical_name_common     ?
_chemical_formula_moiety     'C13 H13 N5'
_chemical_formula_sum     'C13 H13 N5'
_chemical_formula_iupac     'C13 H13 N5'
_chemical_formula_weight     239.28
_chemical_melting_point     ?
_symmetry_cell_setting     triclinic
_symmetry_space_group_name_H-M     'P -1'
_symmetry_space_group_name_Hall     '-P 1'
loop_
    _symmetry_equiv_pos_as_xyz
    'x, y, z'
    '-x, -y, -z'
_cell_length_a     8.2836(4)
_cell_length_b     9.6135(5)
_cell_length_c     16.5694(8)
_cell_angle_alpha     92.1210(10)
_cell_angle_beta     96.1000(10)
_cell_angle_gamma     112.5970(10)
_cell_volume     1206.94(10)
_cell_formula_units_Z     4
_cell_measurement_reflns_used     4428
_cell_measurement_theta_min     2.3
_cell_measurement_theta_max     27.4
_cell_measurement_temperature     295(2)
_exptl_crystal_description     Prism
_exptl_crystal_colour     Colorless
_exptl_crystal_size_max     0.30
_exptl_crystal_size_mid     0.20
_exptl_crystal_size_min     0.20
_exptl_crystal_density_diffrn     1.317
_exptl_crystal_density_meas     ?
_exptl_crystal_density_method     'not measured'
_exptl_crystal_F_000     504
_exptl_absorpt_coefficient_mu     0.085
_exptl_absorpt_correction_type     none
_diffrn_ambient_temperature     295(2)
_diffrn_radiation_type     MoK\a
_diffrn_radiation_wavelength     0.71073
_diffrn_radiation_source     'fine-focus sealed tube'
_diffrn_radiation_monochromator     graphite
_diffrn_measurement_device_type     'Bruker APEXII'
_diffrn_measurement_method     '\f and \w'
_diffrn_detector_area_resol_mean     ?
_diffrn_reflns_number     13373
_diffrn_reflns_av_R_equivalents     0.0185
_diffrn_reflns_av_sigmaI/netI     0.0224
_diffrn_reflns_theta_min     1.24
_diffrn_reflns_theta_max     27.50
_diffrn_reflns_theta_full     27.50
_diffrn_measured_fraction_theta_max     1.000
_diffrn_measured_fraction_theta_full     1.000
_diffrn_reflns_limit_h_min     -10
_diffrn_reflns_limit_h_max     10
_diffrn_reflns_limit_k_min     -12
_diffrn_reflns_limit_k_max     12
_diffrn_reflns_limit_l_min     -21
_diffrn_reflns_limit_l_max     21
_diffrn_standards_number     0
_diffrn_standards_interval_count     0
_diffrn_standards_interval_time     0
_diffrn_standards_decay_%     0
_reflns_number_total     5550
_reflns_number_gt     4124
_reflns_threshold_expression     I>2\s(I)
_refine_ls_structure_factor_coef     Fsqd
_refine_ls_matrix_type     full
_refine_ls_R_factor_all     0.0610
_refine_ls_R_factor_gt     0.0436
_refine_ls_wR_factor_gt     0.1215
_refine_ls_wR_factor_ref     0.1361
_refine_ls_goodness_of_fit_ref     1.005
_refine_ls_restrained_S_all     1.005
_refine_ls_number_reflns     5550
_refine_ls_number_parameters     345
_refine_ls_number_restraints     4
_refine_ls_hydrogen_treatment     mixed
_refine_ls_weighting_scheme     calc
_refine_ls_weighting_details
         'calc w=1/[\s^2^(Fo^2^)+(0.0736P)^2^+0.1933P] where P=(Fo^2^+2Fc^2^)/3'
_atom_sites_solution_hydrogens     geom
_atom_sites_solution_primary     direct
_atom_sites_solution_secondary     difmap
_refine_ls_shift/su_max     0.001
_refine_ls_shift/su_mean     0.001
_refine_diff_density_max     0.250
_refine_diff_density_min     -0.181
_refine_ls_extinction_method     none
_refine_ls_extinction_coef     ?
loop_
    _atom_type_symbol
    _atom_type_description
    _atom_type_scat_dispersion_real
    _atom_type_scat_dispersion_imag
    _atom_type_scat_source
    'C' 'C' 0.0033 0.0016
                         'International Tables Vol C Tables 4.2.6.8 and 6.1.1.4'
    'H' 'H' 0.0000 0.0000
                         'International Tables Vol C Tables 4.2.6.8 and 6.1.1.4'
    'N' 'N' 0.0061 0.0033
                         'International Tables Vol C Tables 4.2.6.8 and 6.1.1.4'
_computing_data_collection     'APEX2 (Bruker, 2005)'
_computing_cell_refinement     'SAINT (Bruker, 2005)'
_computing_data_reduction     'SAINT (Bruker, 2005)'
_computing_structure_solution     'SHELXS97 (Sheldrick, 2008)'
_computing_structure_refinement     'SHELXL97 (Sheldrick, 2008)'
_computing_molecular_graphics     'X-SEED (Barbour, 2001)'
_computing_publication_material     'publCIF (Westrip, 2010)'
loop_
    _atom_site_type_symbol
    _atom_site_label
    _atom_site_fract_x
    _atom_site_fract_y
    _atom_site_fract_z
    _atom_site_U_iso_or_equiv
    _atom_site_adp_type
    _atom_site_calc_flag
    _atom_site_refinement_flags
    _atom_site_occupancy
    _atom_site_disorder_assembly
    _atom_site_disorder_group
    N N1 0.66435(17) 0.61916(15) 0.45010(8) 0.0480(3) Uani d D 1 . .
    N N2 0.80016(16) 0.45944(14) 0.43969(8) 0.0470(3) Uani d . 1 . .
    N N3 0.94151(17) 0.67635(15) 0.53228(8) 0.0498(3) Uani d D 1 . .
    N N4 1.11489(17) 0.88346(14) 0.61816(8) 0.0491(3) Uani d . 1 . .
    N N5 0.83527(16) 0.86534(14) 0.55242(8) 0.0477(3) Uani d . 1 . .
    N N6 0.98905(15) 1.11808(14) 0.92502(8) 0.0453(3) Uani d . 1 . .
    N N7 0.72463(16) 1.09201(14) 0.86230(8) 0.0452(3) Uani d D 1 . .
    N N8 0.74067(16) 0.92463(15) 0.96388(8) 0.0485(3) Uani d D 1 . .
    N N9 0.52809(16) 0.73369(14) 1.01630(8) 0.0477(3) Uani d . 1 . .
    N N10 0.44770(16) 0.87329(14) 0.91397(8) 0.0464(3) Uani d . 1 . .
    C C1 0.5574(2) 0.50529(17) 0.39234(9) 0.0453(3) Uani d . 1 . .
    C C2 0.3985(2) 0.48064(19) 0.34608(11) 0.0570(4) Uani d . 1 . .
    H H2 0.3415 0.5464 0.3516 0.068 Uiso calc R 1 . .
    C C3 0.3283(2) 0.3542(2) 0.29138(11) 0.0648(5) Uani d . 1 . .
    H H3A 0.2219 0.3343 0.2590 0.078 Uiso calc R 1 . .
    C C4 0.4132(2) 0.2562(2) 0.28378(11) 0.0646(5) Uani d . 1 . .
    H H4 0.3630 0.1726 0.2458 0.077 Uiso calc R 1 . .
    C C5 0.5706(2) 0.27942(19) 0.33104(10) 0.0566(4) Uani d . 1 . .
    H H5 0.6258 0.2122 0.3261 0.068 Uiso calc R 1 . .
    C C6 0.64326(19) 0.40638(17) 0.38613(9) 0.0446(3) Uani d . 1 . .
    C C7 0.80551(19) 0.58625(16) 0.47531(9) 0.0433(3) Uani d . 1 . .
    C C8 0.96246(19) 0.81387(17) 0.56914(9) 0.0444(3) Uani d . 1 . .
    C C9 1.1398(2) 1.01836(18) 0.65380(10) 0.0502(4) Uani d . 1 . .
    C C10 1.0141(2) 1.07950(19) 0.64206(10) 0.0541(4) Uani d . 1 . .
    H H10 1.0317 1.1723 0.6684 0.065 Uiso calc R 1 . .
    C C11 0.8619(2) 0.99939(18) 0.59025(10) 0.0492(4) Uani d . 1 . .
    C C12 1.3142(2) 1.1021(2) 0.70528(13) 0.0679(5) Uani d . 1 . .
    H H12A 1.3969 1.0598 0.6921 0.102 Uiso calc R 1 . .
    H H12B 1.2994 1.0930 0.7618 0.102 Uiso calc R 1 . .
    H H12C 1.3577 1.2069 0.6949 0.102 Uiso calc R 1 . .
    C C13 0.7188(2) 1.0572(2) 0.57189(12) 0.0638(5) Uani d . 1 . .
    H H13A 0.6895 1.0528 0.5140 0.096 Uiso calc R 1 . .
    H H13B 0.7591 1.1600 0.5946 0.096 Uiso calc R 1 . .
    H H13C 0.6163 0.9959 0.5953 0.096 Uiso calc R 1 . .
    C C14 1.01079(19) 1.22562(16) 0.86868(9) 0.0423(3) Uani d . 1 . .
    C C15 1.1636(2) 1.33597(18) 0.84877(10) 0.0510(4) Uani d . 1 . .
    H H15 1.2738 1.3468 0.8743 0.061 Uiso calc R 1 . .
    C C16 1.1476(2) 1.42941(19) 0.78990(10) 0.0563(4) Uani d . 1 . .
    H H16 1.2488 1.5041 0.7758 0.068 Uiso calc R 1 . .
    C C17 0.9839(2) 1.41438(19) 0.75126(10) 0.0569(4) Uani d . 1 . .
    H H17 0.9777 1.4789 0.7117 0.068 Uiso calc R 1 . .
    C C18 0.8299(2) 1.30521(19) 0.77048(10) 0.0525(4) Uani d . 1 . .
    H H18 0.7199 1.2954 0.7451 0.063 Uiso calc R 1 . .
    C C19 0.84684(19) 1.21133(16) 0.82922(9) 0.0433(3) Uani d . 1 . .
    C C20 0.81693(18) 1.04241(16) 0.91841(9) 0.0417(3) Uani d . 1 . .
    C C21 0.56341(18) 0.84116(16) 0.96416(9) 0.0433(3) Uani d . 1 . .
    C C22 0.3584(2) 0.64850(18) 1.01769(10) 0.0489(4) Uani d . 1 . .
    C C23 0.2285(2) 0.67368(19) 0.96860(11) 0.0554(4) Uani d . 1 . .
    H H23 0.1101 0.6147 0.9705 0.066 Uiso calc R 1 . .
    C C24 0.27647(19) 0.78683(18) 0.91699(10) 0.0494(4) Uani d . 1 . .
    C C25 0.3156(2) 0.5228(2) 1.07291(12) 0.0647(5) Uani d . 1 . .
    H H25A 0.4053 0.5504 1.1191 0.097 Uiso calc R 1 . .
    H H25B 0.3105 0.4326 1.0439 0.097 Uiso calc R 1 . .
    H H25C 0.2036 0.5048 1.0911 0.097 Uiso calc R 1 . .
    C C26 0.1440(2) 0.8194(2) 0.86077(12) 0.0683(5) Uani d . 1 . .
    H H26A 0.1696 0.9257 0.8660 0.102 Uiso calc R 1 . .
    H H26B 0.0280 0.7643 0.8746 0.102 Uiso calc R 1 . .
    H H26C 0.1495 0.7889 0.8056 0.102 Uiso calc R 1 . .
    H H1 0.653(2) 0.6974(15) 0.4721(10) 0.062(5) Uiso d D 1 . .
    H H3 1.0279(19) 0.647(2) 0.5423(11) 0.067(5) Uiso d D 1 . .
    H H7 0.6096(12) 1.0539(19) 0.8546(11) 0.063(5) Uiso d D 1 . .
    H H8 0.811(2) 0.902(2) 0.9979(9) 0.059(5) Uiso d D 1 . .
loop_
    _atom_site_aniso_label
    _atom_site_aniso_U_11
    _atom_site_aniso_U_22
    _atom_site_aniso_U_33
    _atom_site_aniso_U_12
    _atom_site_aniso_U_13
    _atom_site_aniso_U_23
    N1 0.0468(7) 0.0444(7) 0.0547(8) 0.0227(6) -0.0035(6) 0.0018(6)
    N2 0.0440(7) 0.0451(7) 0.0521(7) 0.0199(6) -0.0010(6) -0.0007(6)
    N3 0.0447(7) 0.0479(7) 0.0585(8) 0.0243(6) -0.0064(6) -0.0042(6)
    N4 0.0465(7) 0.0477(7) 0.0525(7) 0.0203(6) -0.0013(6) -0.0007(6)
    N5 0.0470(7) 0.0495(7) 0.0504(7) 0.0239(6) 0.0032(6) 0.0015(6)
    N6 0.0374(6) 0.0460(7) 0.0527(7) 0.0178(5) -0.0004(5) 0.0092(5)
    N7 0.0379(6) 0.0476(7) 0.0497(7) 0.0186(6) -0.0035(5) 0.0055(5)
    N8 0.0357(6) 0.0484(7) 0.0606(8) 0.0167(5) -0.0021(6) 0.0146(6)
    N9 0.0400(6) 0.0491(7) 0.0567(8) 0.0203(6) 0.0054(6) 0.0072(6)
    N10 0.0383(6) 0.0493(7) 0.0498(7) 0.0179(5) -0.0032(5) -0.0003(6)
    C1 0.0457(8) 0.0438(8) 0.0443(8) 0.0157(6) 0.0015(6) 0.0101(6)
    C2 0.0526(9) 0.0554(9) 0.0616(10) 0.0228(8) -0.0072(8) 0.0119(8)
    C3 0.0567(10) 0.0670(11) 0.0595(10) 0.0173(9) -0.0133(8) 0.0074(9)
    C4 0.0641(11) 0.0588(10) 0.0566(10) 0.0128(9) -0.0057(8) -0.0046(8)
    C5 0.0571(10) 0.0504(9) 0.0582(10) 0.0182(8) 0.0030(8) -0.0021(7)
    C6 0.0438(8) 0.0451(8) 0.0438(8) 0.0160(6) 0.0047(6) 0.0079(6)
    C7 0.0415(7) 0.0440(8) 0.0456(8) 0.0189(6) 0.0020(6) 0.0058(6)
    C8 0.0442(8) 0.0441(8) 0.0458(8) 0.0187(6) 0.0041(6) 0.0032(6)
    C9 0.0507(9) 0.0489(8) 0.0486(8) 0.0178(7) 0.0029(7) 0.0017(7)
    C10 0.0586(10) 0.0495(9) 0.0560(9) 0.0245(8) 0.0055(8) -0.0047(7)
    C11 0.0523(9) 0.0510(8) 0.0501(8) 0.0259(7) 0.0095(7) 0.0035(7)
    C12 0.0601(11) 0.0584(10) 0.0767(12) 0.0205(9) -0.0115(9) -0.0104(9)
    C13 0.0617(11) 0.0672(11) 0.0729(12) 0.0382(9) 0.0051(9) -0.0016(9)
    C14 0.0429(7) 0.0425(7) 0.0427(7) 0.0196(6) 0.0004(6) 0.0015(6)
    C15 0.0464(8) 0.0503(9) 0.0527(9) 0.0161(7) 0.0018(7) 0.0046(7)
    C16 0.0619(10) 0.0485(9) 0.0538(9) 0.0158(8) 0.0094(8) 0.0069(7)
    C17 0.0740(11) 0.0530(9) 0.0490(9) 0.0308(9) 0.0052(8) 0.0115(7)
    C18 0.0580(9) 0.0567(9) 0.0482(9) 0.0306(8) -0.0026(7) 0.0052(7)
    C19 0.0472(8) 0.0428(8) 0.0418(7) 0.0218(6) -0.0007(6) -0.0004(6)
    C20 0.0381(7) 0.0419(7) 0.0466(8) 0.0193(6) -0.0016(6) 0.0028(6)
    C21 0.0370(7) 0.0434(8) 0.0503(8) 0.0181(6) 0.0009(6) -0.0005(6)
    C22 0.0431(8) 0.0494(8) 0.0560(9) 0.0194(7) 0.0101(7) 0.0004(7)
    C23 0.0370(8) 0.0599(10) 0.0646(10) 0.0145(7) 0.0051(7) 0.0024(8)
    C24 0.0372(7) 0.0552(9) 0.0527(9) 0.0176(7) -0.0023(6) -0.0058(7)
    C25 0.0547(10) 0.0660(11) 0.0781(12) 0.0242(9) 0.0201(9) 0.0210(9)
    C26 0.0422(9) 0.0854(13) 0.0718(12) 0.0228(9) -0.0082(8) 0.0089(10)
loop_
    _geom_bond_atom_site_label_1
    _geom_bond_atom_site_label_2
    _geom_bond_site_symmetry_2
    _geom_bond_distance
    _geom_bond_publ_flag
    N1 C7 . 1.3535(18) ?
    N1 C1 . 1.377(2) ?
    N1 H1 . 0.860(10)
                    ?
    N2 C7 . 1.3176(19) ?
    N2 C6 . 1.3960(19) ?
    N3 C7 . 1.3689(19) ?
    N3 C8 . 1.3756(19) ?
    N3 H3 . 0.870(10)
                    ?
    N4 C9 . 1.336(2) ?
    N4 C8 . 1.3396(19) ?
    N5 C8 . 1.3343(18) ?
    N5 C11 . 1.340(2) ?
    N6 C20 . 1.3183(18) ?
    N6 C14 . 1.3917(19) ?
    N7 C20 . 1.3558(18) ?
    N7 C19 . 1.383(2) ?
    N7 H7 . 0.870(10)
                    ?
    N8 C20 . 1.3650(19) ?
    N8 C21 . 1.3771(19) ?
    N8 H8 . 0.870(10)
                    ?
    N9 C22 . 1.3310(19) ?
    N9 C21 . 1.3367(19) ?
    N10 C21 . 1.3352(18) ?
    N10 C24 . 1.3481(19) ?
    C1 C2 . 1.382(2) ?
    C1 C6 . 1.396(2) ?
    C2 C3 . 1.378(3) ?
    C2 H2 . 0.9300 ?
    C3 C4 . 1.384(3) ?
    C3 H3A . 0.9300 ?
    C4 C5 . 1.382(2) ?
    C4 H4 . 0.9300 ?
    C5 C6 . 1.386(2) ?
    C5 H5 . 0.9300 ?
    C9 C10 . 1.380(2) ?
    C9 C12 . 1.502(2) ?
    C10 C11 . 1.376(2) ?
    C10 H10 . 0.9300 ?
    C11 C13 . 1.499(2) ?
    C12 H12A . 0.9600 ?
    C12 H12B . 0.9600 ?
    C12 H12C . 0.9600 ?
    C13 H13A . 0.9600 ?
    C13 H13B . 0.9600 ?
    C13 H13C . 0.9600 ?
    C14 C15 . 1.385(2) ?
    C14 C19 . 1.397(2) ?
    C15 C16 . 1.380(2) ?
    C15 H15 . 0.9300 ?
    C16 C17 . 1.388(2) ?
    C16 H16 . 0.9300 ?
    C17 C18 . 1.383(2) ?
    C17 H17 . 0.9300 ?
    C18 C19 . 1.384(2) ?
    C18 H18 . 0.9300 ?
    C22 C23 . 1.380(2) ?
    C22 C25 . 1.498(2) ?
    C23 C24 . 1.372(2) ?
    C23 H23 . 0.9300 ?
    C24 C26 . 1.496(2) ?
    C25 H25A . 0.9600 ?
    C25 H25B . 0.9600 ?
    C25 H25C . 0.9600 ?
    C26 H26A . 0.9600 ?
    C26 H26B . 0.9600 ?
    C26 H26C . 0.9600 ?
loop_
    _geom_angle_atom_site_label_1
    _geom_angle_atom_site_label_2
    _geom_angle_atom_site_label_3
    _geom_angle_site_symmetry_1
    _geom_angle_site_symmetry_3
    _geom_angle
    _geom_angle_publ_flag
    C7 N1 C1 . . 106.87(13) ?
    C7 N1 H1 . . 120.2(12) ?
    C1 N1 H1 . . 132.8(12) ?
    C7 N2 C6 . . 104.12(12) ?
    C7 N3 C8 . . 126.91(13) ?
    C7 N3 H3 . . 115.8(13) ?
    C8 N3 H3 . . 117.0(13) ?
    C9 N4 C8 . . 115.66(13) ?
    C8 N5 C11 . . 116.23(13) ?
    C20 N6 C14 . . 104.20(12) ?
    C20 N7 C19 . . 106.69(12) ?
    C20 N7 H7 . . 121.9(12) ?
    C19 N7 H7 . . 131.3(12) ?
    C20 N8 C21 . . 127.59(13) ?
    C20 N8 H8 . . 116.5(13) ?
    C21 N8 H8 . . 115.9(12) ?
    C22 N9 C21 . . 116.15(13) ?
    C21 N10 C24 . . 115.57(14) ?
    N1 C1 C2 . . 132.25(15) ?
    N1 C1 C6 . . 105.39(13) ?
    C2 C1 C6 . . 122.37(15) ?
    C3 C2 C1 . . 116.96(16) ?
    C3 C2 H2 . . 121.5 ?
    C1 C2 H2 . . 121.5 ?
    C2 C3 C4 . . 121.27(16) ?
    C2 C3 H3A . . 119.4 ?
    C4 C3 H3A . . 119.4 ?
    C5 C4 C3 . . 121.77(16) ?
    C5 C4 H4 . . 119.1 ?
    C3 C4 H4 . . 119.1 ?
    C4 C5 C6 . . 117.67(16) ?
    C4 C5 H5 . . 121.2 ?
    C6 C5 H5 . . 121.2 ?
    C5 C6 C1 . . 119.94(14) ?
    C5 C6 N2 . . 130.14(14) ?
    C1 C6 N2 . . 109.91(13) ?
    N2 C7 N1 . . 113.70(13) ?
    N2 C7 N3 . . 123.06(13) ?
    N1 C7 N3 . . 123.24(14) ?
    N5 C8 N4 . . 126.91(14) ?
    N5 C8 N3 . . 118.65(13) ?
    N4 C8 N3 . . 114.42(13) ?
    N4 C9 C10 . . 121.78(15) ?
    N4 C9 C12 . . 116.46(14) ?
    C10 C9 C12 . . 121.74(15) ?
    C11 C10 C9 . . 118.16(15) ?
    C11 C10 H10 . . 120.9 ?
    C9 C10 H10 . . 120.9 ?
    N5 C11 C10 . . 121.22(14) ?
    N5 C11 C13 . . 116.37(15) ?
    C10 C11 C13 . . 122.40(15) ?
    C9 C12 H12A . . 109.5 ?
    C9 C12 H12B . . 109.5 ?
    H12A C12 H12B . . 109.5 ?
    C9 C12 H12C . . 109.5 ?
    H12A C12 H12C . . 109.5 ?
    H12B C12 H12C . . 109.5 ?
    C11 C13 H13A . . 109.5 ?
    C11 C13 H13B . . 109.5 ?
    H13A C13 H13B . . 109.5 ?
    C11 C13 H13C . . 109.5 ?
    H13A C13 H13C . . 109.5 ?
    H13B C13 H13C . . 109.5 ?
    C15 C14 N6 . . 129.94(13) ?
    C15 C14 C19 . . 119.88(14) ?
    N6 C14 C19 . . 110.18(13) ?
    C16 C15 C14 . . 118.09(15) ?
    C16 C15 H15 . . 121.0 ?
    C14 C15 H15 . . 121.0 ?
    C15 C16 C17 . . 121.51(16) ?
    C15 C16 H16 . . 119.2 ?
    C17 C16 H16 . . 119.2 ?
    C18 C17 C16 . . 121.25(15) ?
    C18 C17 H17 . . 119.4 ?
    C16 C17 H17 . . 119.4 ?
    C17 C18 C19 . . 116.95(15) ?
    C17 C18 H18 . . 121.5 ?
    C19 C18 H18 . . 121.5 ?
    N7 C19 C18 . . 132.51(14) ?
    N7 C19 C14 . . 105.17(12) ?
    C18 C19 C14 . . 122.32(15) ?
    N6 C20 N7 . . 113.75(13) ?
    N6 C20 N8 . . 122.52(13) ?
    N7 C20 N8 . . 123.73(13) ?
    N10 C21 N9 . . 127.34(13) ?
    N10 C21 N8 . . 118.60(14) ?
    N9 C21 N8 . . 114.06(12) ?
    N9 C22 C23 . . 120.91(15) ?
    N9 C22 C25 . . 117.17(14) ?
    C23 C22 C25 . . 121.90(15) ?
    C24 C23 C22 . . 119.11(14) ?
    C24 C23 H23 . . 120.4 ?
    C22 C23 H23 . . 120.4 ?
    N10 C24 C23 . . 120.91(14) ?
    N10 C24 C26 . . 116.69(15) ?
    C23 C24 C26 . . 122.39(15) ?
    C22 C25 H25A . . 109.5 ?
    C22 C25 H25B . . 109.5 ?
    H25A C25 H25B . . 109.5 ?
    C22 C25 H25C . . 109.5 ?
    H25A C25 H25C . . 109.5 ?
    H25B C25 H25C . . 109.5 ?
    C24 C26 H26A . . 109.5 ?
    C24 C26 H26B . . 109.5 ?
    H26A C26 H26B . . 109.5 ?
    C24 C26 H26C . . 109.5 ?
    H26A C26 H26C . . 109.5 ?
    H26B C26 H26C . . 109.5 ?
loop_
    _geom_torsion_atom_site_label_1
    _geom_torsion_atom_site_label_2
    _geom_torsion_atom_site_label_3
    _geom_torsion_atom_site_label_4
    _geom_torsion_site_symmetry_1
    _geom_torsion_site_symmetry_2
    _geom_torsion_site_symmetry_3
    _geom_torsion_site_symmetry_4
    _geom_torsion
    _geom_torsion_publ_flag
    C7 N1 C1 C2 . . . . -179.49(17) ?
    C7 N1 C1 C6 . . . . 0.26(16) ?
    N1 C1 C2 C3 . . . . 178.38(17) ?
    C6 C1 C2 C3 . . . . -1.3(2) ?
    C1 C2 C3 C4 . . . . 0.4(3) ?
    C2 C3 C4 C5 . . . . 0.7(3) ?
    C3 C4 C5 C6 . . . . -0.9(3) ?
    C4 C5 C6 C1 . . . . 0.0(2) ?
    C4 C5 C6 N2 . . . . -178.51(16) ?
    N1 C1 C6 C5 . . . . -178.65(14) ?
    C2 C1 C6 C5 . . . . 1.1(2) ?
    N1 C1 C6 N2 . . . . 0.17(17) ?
    C2 C1 C6 N2 . . . . 179.95(14) ?
    C7 N2 C6 C5 . . . . 178.13(16) ?
    C7 N2 C6 C1 . . . . -0.53(16) ?
    C6 N2 C7 N1 . . . . 0.72(17) ?
    C6 N2 C7 N3 . . . . -179.09(14) ?
    C1 N1 C7 N2 . . . . -0.64(18) ?
    C1 N1 C7 N3 . . . . 179.17(14) ?
    C8 N3 C7 N2 . . . . 176.24(14) ?
    C8 N3 C7 N1 . . . . -3.6(3) ?
    C11 N5 C8 N4 . . . . -1.6(2) ?
    C11 N5 C8 N3 . . . . 179.66(14) ?
    C9 N4 C8 N5 . . . . 0.2(2) ?
    C9 N4 C8 N3 . . . . 179.02(13) ?
    C7 N3 C8 N5 . . . . 3.8(2) ?
    C7 N3 C8 N4 . . . . -175.12(15) ?
    C8 N4 C9 C10 . . . . 1.5(2) ?
    C8 N4 C9 C12 . . . . -176.69(15) ?
    N4 C9 C10 C11 . . . . -1.8(3) ?
    C12 C9 C10 C11 . . . . 176.30(16) ?
    C8 N5 C11 C10 . . . . 1.2(2) ?
    C8 N5 C11 C13 . . . . -179.73(14) ?
    C9 C10 C11 N5 . . . . 0.4(3) ?
    C9 C10 C11 C13 . . . . -178.64(16) ?
    C20 N6 C14 C15 . . . . -179.64(15) ?
    C20 N6 C14 C19 . . . . 0.28(16) ?
    N6 C14 C15 C16 . . . . -179.89(15) ?
    C19 C14 C15 C16 . . . . 0.2(2) ?
    C14 C15 C16 C17 . . . . 0.0(2) ?
    C15 C16 C17 C18 . . . . 0.2(3) ?
    C16 C17 C18 C19 . . . . -0.6(2) ?
    C20 N7 C19 C18 . . . . -179.50(16) ?
    C20 N7 C19 C14 . . . . 0.38(16) ?
    C17 C18 C19 N7 . . . . -179.37(15) ?
    C17 C18 C19 C14 . . . . 0.8(2) ?
    C15 C14 C19 N7 . . . . 179.52(13) ?
    N6 C14 C19 N7 . . . . -0.42(16) ?
    C15 C14 C19 C18 . . . . -0.6(2) ?
    N6 C14 C19 C18 . . . . 179.48(14) ?
    C14 N6 C20 N7 . . . . -0.03(17) ?
    C14 N6 C20 N8 . . . . 179.56(13) ?
    C19 N7 C20 N6 . . . . -0.23(17) ?
    C19 N7 C20 N8 . . . . -179.82(14) ?
    C21 N8 C20 N6 . . . . 177.63(14) ?
    C21 N8 C20 N7 . . . . -2.8(3) ?
    C24 N10 C21 N9 . . . . 0.1(2) ?
    C24 N10 C21 N8 . . . . 179.65(13) ?
    C22 N9 C21 N10 . . . . 0.6(2) ?
    C22 N9 C21 N8 . . . . -178.95(13) ?
    C20 N8 C21 N10 . . . . 1.4(2) ?
    C20 N8 C21 N9 . . . . -179.03(14) ?
    C21 N9 C22 C23 . . . . -1.1(2) ?
    C21 N9 C22 C25 . . . . 177.35(14) ?
    N9 C22 C23 C24 . . . . 1.0(2) ?
    C25 C22 C23 C24 . . . . -177.42(16) ?
    C21 N10 C24 C23 . . . . -0.3(2) ?
    C21 N10 C24 C26 . . . . -179.39(14) ?
    C22 C23 C24 N10 . . . . -0.2(2) ?
    C22 C23 C24 C26 . . . . 178.81(16) ?
loop_
    _geom_hbond_atom_site_label_D
    _geom_hbond_atom_site_label_H
    _geom_hbond_atom_site_label_A
    _geom_hbond_site_symmetry_A
    _geom_hbond_distance_DH
    _geom_hbond_distance_HA
    _geom_hbond_distance_DA
    _geom_hbond_angle_DHA
    _geom_hbond_publ_flag
    N1 H1 N5 . 0.860(10)
                       2.05(2) 2.664(2) 128(2) yes
    N3 H3 N2 2_766 0.870(10)
                           2.050(10)
                                   2.912(2) 170(2) yes
    N7 H7 N10 . 0.870(10)
                        2.10(2) 2.695(2) 125(2) yes
    N8 H8 N6 2_777 0.870(10)
                           2.050(10)
                                   2.908(2) 170(2) yes
