# Supplementary material for: N-(4,6-Dimethyl­pyrimidin-2-yl)-1H-benzimidazol-2-amine
Source: Acta Crystallogr Sect E Struct Rep Online. 2011 Feb 26;67(Pt 3):o719. doi: 10.1107/S1600536811006507 (PMC3052168; doi:10.1107/S1600536811006507)
Supplement: Supplementary file 2 [file e-67-0o719-Isup2.hkl]

# 
# h,k,l, Fc-squared, Fo-squared, sigma(Fo-squared) and status flag 
# 
data_I
_shelx_title '  P-1' 
_shelx_refln_list_code          4 
_shelx_F_calc_maximum      185.53 
_exptl_crystal_F_000       504.00 
_reflns_d_resolution_high  0.7696 
 
loop_ 
 _symmetry_equiv_pos_as_xyz 
 'x, y, z' 
 '-x, -y, -z' 
 
_cell_length_a     8.2836 
_cell_length_b     9.6135 
_cell_length_c    16.5694 
_cell_angle_alpha  92.121 
_cell_angle_beta   96.100 
_cell_angle_gamma 112.597 
 
_shelx_F_squared_multiplier     1.000 
 
loop_ 
 _refln_index_h 
 _refln_index_k 
 _refln_index_l 
 _refln_F_squared_calc 
 _refln_F_squared_meas 
 _refln_F_squared_sigma 
 _refln_observed_status 
   1   0   0      730.50      743.31      4.42 o 
   2   0   0      781.83      762.31      8.64 o 
   3   0   0        0.24        0.10      0.30 o 
   4   0   0        4.19        4.25      0.49 o 
   5   0   0      221.03      240.43      3.05 o 
   6   0   0      315.53      292.01      3.71 o 
   7   0   0      310.52      293.74      3.99 o 
   8   0   0        4.67        6.40      1.06 o 
   9   0   0        0.75        0.89      1.51 o 
 -10   1   0        0.07        1.79      1.79 o 
  -9   1   0       16.24       15.73      1.24 o 
  -8   1   0       35.64       35.60      1.52 o 
  -7   1   0      786.27      763.78      7.87 o 
  -6   1   0        4.27        3.72      0.63 o 
  -5   1   0       48.13       47.98      1.20 o 
  -4   1   0      509.93      534.83      5.22 o 
  -3   1   0        8.57       12.64      0.56 o 
  -2   1   0      134.93      122.73      1.41 o 
  -1   1   0      798.09      776.99      5.72 o 
   0   1   0      148.98      139.07      1.04 o 
   1   1   0     2771.52     2764.62     19.92 o 
   2   1   0      144.11      152.65      1.80 o 
   3   1   0      584.31      627.13      5.90 o 
   4   1   0       24.47       35.59      1.05 o 
   5   1   0      198.34      192.78      2.71 o 
   6   1   0       58.71       53.40      1.59 o 
   7   1   0       43.67       41.50      1.55 o 
   8   1   0       26.61       26.34      1.75 o 
   9   1   0        0.68        2.74      1.08 o 
 -10   2   0       21.34       25.58      2.11 o 
  -9   2   0        8.52        8.81      1.09 o 
  -8   2   0        2.82        1.66      0.75 o 
  -7   2   0        1.30        1.63      0.69 o 
  -6   2   0      273.64      255.87      3.31 o 
  -5   2   0        8.53       10.50      0.68 o 
  -4   2   0       93.54       86.26      1.78 o 
  -3   2   0        4.72        4.58      0.40 o 
  -2   2   0     4198.40     4190.65     35.07 o 
  -1   2   0      286.39      260.70      2.12 o 
   0   2   0      162.74      146.72      1.60 o 
   1   2   0      384.62      380.28      3.63 o 
   2   2   0      256.35      223.06      3.01 o 
   3   2   0       24.64       18.43      0.87 o 
   4   2   0        9.07       15.43      0.83 o 
   5   2   0       11.79        8.70      0.77 o 
   6   2   0       62.05       61.64      1.65 o 
   7   2   0        2.55        2.23      0.98 o 
   8   2   0        1.97        2.99      1.02 o 
   9   2   0        0.19       -0.90      2.79 o 
 -10   3   0        1.12        1.59      0.85 o 
  -9   3   0       19.68       19.32      1.27 o 
  -8   3   0       35.87       39.85      2.29 o 
  -7   3   0      227.22      222.25      5.87 o 
  -6   3   0        1.39        2.25      0.53 o 
  -5   3   0      557.85      598.79      5.97 o 
  -4   3   0      330.57      423.48      4.34 o 
  -3   3   0      296.64      271.67      2.90 o 
  -2   3   0      172.33      158.62      1.82 o 
  -1   3   0      338.28      305.29      3.02 o 
   0   3   0      127.08      156.46      1.97 o 
   1   3   0       51.08       37.69      0.89 o 
   2   3   0      770.41      824.17      7.58 o 
   3   3   0      119.04      124.73      1.95 o 
   4   3   0        8.37        5.43      0.69 o 
   5   3   0       21.34       19.69      1.11 o 
   6   3   0       25.05       21.45      1.62 o 
   7   3   0       45.42       52.67      2.32 o 
   8   3   0        1.01        0.52      0.97 o 
 -10   4   0        3.61        5.71      1.46 o 
  -9   4   0        0.38        1.88      0.74 o 
  -8   4   0        1.48        1.51      0.69 o 
  -7   4   0       20.64       20.41      1.14 o 
  -6   4   0      125.37      117.04      2.07 o 
  -5   4   0        0.03       -0.04      0.43 o 
  -4   4   0      186.93      209.52      2.57 o 
  -3   4   0      684.93      730.35      6.73 o 
  -2   4   0      240.01      263.56      2.81 o 
  -1   4   0      203.18      216.51      2.45 o 
   0   4   0      351.26      380.91      3.90 o 
   1   4   0      176.24      188.82      2.37 o 
   2   4   0       23.19       26.54      1.23 o 
   3   4   0      159.56      164.94      4.21 o 
   4   4   0       62.14       64.88      1.58 o 
   5   4   0       20.69       26.62      2.28 o 
   6   4   0        2.61        3.64      1.11 o 
   7   4   0        5.20        8.54      1.35 o 
 -10   5   0        0.03        1.11      1.13 o 
  -9   5   0       55.94       53.62      2.40 o 
  -8   5   0        0.45        0.58      0.68 o 
  -7   5   0      198.20      203.53      3.09 o 
  -6   5   0      118.87      136.23      2.26 o 
  -5   5   0       59.17       66.97      1.44 o 
  -4   5   0      707.09      762.26      7.24 o 
  -3   5   0      164.73      185.50      2.29 o 
  -2   5   0       26.18       37.04      0.97 o 
  -1   5   0        1.77        1.84      0.46 o 
   0   5   0      272.28      261.43      3.07 o 
   1   5   0      490.54      510.43      6.86 o 
   2   5   0        0.12        0.72      0.81 o 
   3   5   0       34.72       35.15      1.24 o 
   4   5   0       26.30       26.36      1.65 o 
   5   5   0        4.54        5.03      1.19 o 
   6   5   0       44.43       41.85      2.21 o 
   7   5   0        6.79        9.95      1.47 o 
 -10   6   0        2.76        3.60      0.94 o 
  -9   6   0        0.18       -0.98      0.66 o 
  -8   6   0      144.65      142.16      2.68 o 
  -7   6   0        0.06        0.01      0.59 o 
  -6   6   0        0.15       -0.02      0.62 o 
  -5   6   0       63.56       75.24      1.93 o 
  -4   6   0      235.33      217.92      3.76 o 
  -3   6   0      161.64      169.56      2.26 o 
  -2   6   0        0.09        0.96      0.47 o 
  -1   6   0        6.31        5.87      0.93 o 
   0   6   0        2.66        1.50      0.54 o 
   1   6   0        0.16       -0.15      0.51 o 
   2   6   0        2.28        2.83      0.70 o 
   3   6   0       66.83       64.33      3.93 o 
   4   6   0       88.78       87.81      2.80 o 
   5   6   0        6.39        7.95      1.35 o 
   6   6   0        0.98        2.23      1.10 o 
 -10   7   0        1.44        0.75      1.52 o 
  -9   7   0       57.30       59.21      2.45 o 
  -8   7   0        1.70        2.85      1.07 o 
  -7   7   0       38.79       41.00      1.72 o 
  -6   7   0        0.64        0.55      0.51 o 
  -5   7   0      242.13      236.32      3.11 o 
  -4   7   0        2.80        3.47      0.53 o 
  -3   7   0       31.45       29.88      1.03 o 
  -2   7   0      172.12      155.17      4.38 o 
  -1   7   0       47.66       52.07      1.45 o 
   0   7   0       11.11       11.47      0.90 o 
   1   7   0       54.88       56.31      1.72 o 
   2   7   0       33.61       35.59      1.91 o 
   3   7   0      367.72      378.24      6.40 o 
   4   7   0       53.96       52.81      2.66 o 
   5   7   0        0.88        0.36      1.02 o 
 -10   8   0        0.21       -0.11      1.15 o 
  -9   8   0       78.54       75.85      3.91 o 
  -8   8   0        0.60        1.49      1.04 o 
  -7   8   0        7.27        7.18      1.84 o 
  -6   8   0        9.06       12.13      1.41 o 
  -5   8   0       31.80       36.23      1.98 o 
  -4   8   0      198.83      183.44      3.83 o 
  -3   8   0       10.03       10.21      0.94 o 
  -2   8   0      172.62      170.20      2.69 o 
  -1   8   0       32.78       34.71      1.72 o 
   0   8   0        6.45        4.61      0.81 o 
   1   8   0      164.79      175.90      2.95 o 
   2   8   0       10.12        9.95      1.04 o 
   3   8   0       10.25       12.96      1.61 o 
   4   8   0        1.39        1.30      1.10 o 
  -9   9   0        2.11        2.41      1.20 o 
  -8   9   0       74.03       70.06      3.20 o 
  -7   9   0        0.28        0.69      1.05 o 
  -6   9   0        2.51        3.57      1.47 o 
  -5   9   0       31.52       27.06      3.06 o 
  -4   9   0       26.34       27.89      2.35 o 
  -3   9   0        0.14       -0.31      0.97 o 
  -2   9   0       39.48       34.69      1.96 o 
  -1   9   0      209.28      218.45      3.38 o 
   0   9   0       21.36       22.84      1.34 o 
   1   9   0       71.32       78.42      2.11 o 
   2   9   0        0.01       -1.15      1.45 o 
   3   9   0        4.25        2.04      2.69 o 
  -9  10   0       12.36       10.70      1.72 o 
  -8  10   0       29.59       31.13      2.26 o 
  -7  10   0       22.32       22.01      3.59 o 
  -6  10   0        4.06        3.98      1.56 o 
  -5  10   0       52.93       51.17      2.42 o 
  -4  10   0        1.03        0.10      2.23 o 
  -3  10   0        0.37        0.12      1.94 o 
  -2  10   0       43.47       44.43      2.28 o 
  -1  10   0        8.12        8.19      1.34 o 
   0  10   0       13.49       13.03      2.11 o 
   1  10   0       10.13        8.67      2.66 o 
   2  10   0        9.74        9.63      1.58 o 
  -8  11   0        0.11        0.48      1.26 o 
  -7  11   0        7.82        6.76      1.55 o 
  -6  11   0        1.04        0.41      1.45 o 
  -5  11   0       46.87       49.32      2.60 o 
  -4  11   0       16.71       15.88      1.76 o 
  -3  11   0        0.57        1.32      1.11 o 
  -2  11   0       17.59       19.19      1.82 o 
  -1  11   0       36.45       34.02      2.19 o 
   0  11   0        3.65        2.57      2.13 o 
  -6  12   0       20.13       21.90      2.18 o 
  -5  12   0        2.45        1.13      1.43 o 
  -4  12   0        3.97        4.45      1.38 o 
  -3  12   0        0.06        0.49      1.18 o 
  -2  12   0        6.71        5.54      1.39 o 
   2 -12   1        2.47        1.54      2.54 o 
   3 -12   1        0.45        0.84      1.24 o 
   4 -12   1       10.55       12.95      2.05 o 
   5 -12   1       21.18       23.04      2.18 o 
   6 -12   1        0.66        1.18      1.39 o 
  -1 -11   1        0.54        0.71      1.73 o 
   0 -11   1        0.33       -0.95      1.83 o 
   1 -11   1       31.73       33.27      2.07 o 
   2 -11   1       19.51       20.20      1.88 o 
   3 -11   1        0.32       -0.56      1.29 o 
   4 -11   1        2.86        3.03      1.35 o 
   5 -11   1       32.83       36.89      4.80 o 
   6 -11   1        2.09        2.86      1.40 o 
   7 -11   1        6.88       10.39      4.46 o 
   8 -11   1        0.13        1.17      1.31 o 
  -2 -10   1        3.31        3.09      2.35 o 
  -1 -10   1        1.87        0.76      3.75 o 
   0 -10   1       72.88       76.00      2.23 o 
   1 -10   1        9.95        7.38      1.59 o 
   2 -10   1      171.94      166.48      5.73 o 
   3 -10   1       47.83       48.56      2.30 o 
   4 -10   1      217.92      235.54      7.76 o 
   5 -10   1      175.88      173.69      4.15 o 
   6 -10   1       24.03       27.78      2.25 o 
   7 -10   1       11.42        9.39      1.58 o 
   8 -10   1        9.48       10.95      1.67 o 
   9 -10   1        8.25        5.82      1.55 o 
  -3  -9   1       25.74       26.73      2.12 o 
  -2  -9   1       24.04       24.24      2.30 o 
  -1  -9   1        1.47        1.07      0.84 o 
   0  -9   1       72.56       72.32      1.97 o 
   1  -9   1        0.93        0.90      0.82 o 
   2  -9   1       69.66       63.84      1.82 o 
   3  -9   1       38.40       37.17      2.01 o 
   4  -9   1       23.43       23.73      1.81 o 
   5  -9   1      186.92      185.51      4.13 o 
   6  -9   1       30.19       31.35      2.74 o 
   7  -9   1       65.58       62.89      2.60 o 
   8  -9   1        8.28        6.35      2.42 o 
   9  -9   1        3.85        2.03      1.27 o 
  -4  -8   1        1.24        0.22      1.61 o 
  -3  -8   1        9.29       10.31      1.48 o 
  -2  -8   1      283.92      278.03      5.24 o 
  -1  -8   1        3.93        3.21      0.80 o 
   0  -8   1        0.54        0.55      0.74 o 
   1  -8   1        3.64        2.94      0.75 o 
   2  -8   1        0.00       -0.17      0.65 o 
   3  -8   1      370.32      362.05      4.34 o 
   4  -8   1      465.71      478.58      5.39 o 
   5  -8   1      161.50      166.50      3.62 o 
   6  -8   1       30.74       27.03      2.08 o 
   7  -8   1        3.12        4.15      1.83 o 
   8  -8   1       16.07       15.27      1.65 o 
   9  -8   1       10.40       10.77      1.56 o 
  10  -8   1        0.00        0.34      1.22 o 
  -5  -7   1        3.12        3.25      1.23 o 
  -4  -7   1       81.04       71.65      2.76 o 
  -3  -7   1      116.02      111.72      3.28 o 
  -2  -7   1      290.17      309.02      4.36 o 
  -1  -7   1       54.30       53.90      1.55 o 
   0  -7   1       69.61       74.03      1.80 o 
   1  -7   1        1.28        0.84      0.60 o 
   2  -7   1      200.84      204.20      2.85 o 
   3  -7   1      124.08      121.21      3.15 o 
   4  -7   1      137.64      143.39      2.26 o 
   5  -7   1       15.45       13.64      0.90 o 
   6  -7   1       89.58       90.83      1.93 o 
   7  -7   1        2.39        1.17      0.68 o 
   8  -7   1       11.75        8.54      1.30 o 
   9  -7   1        3.03        1.92      1.05 o 
  10  -7   1        3.18        0.64      1.15 o 
  -6  -6   1       14.26       14.39      1.66 o 
  -5  -6   1       24.80       26.79      1.98 o 
  -4  -6   1        0.02        0.69      0.97 o 
  -3  -6   1       86.54       86.20      1.84 o 
  -2  -6   1       60.02       59.87      1.50 o 
  -1  -6   1        6.24        4.67      0.65 o 
   0  -6   1      110.88      119.74      2.02 o 
   1  -6   1      347.72      382.33      4.25 o 
   2  -6   1      382.87      409.24      4.41 o 
   3  -6   1       22.09       25.32      0.95 o 
   4  -6   1       13.99       12.75      1.18 o 
   5  -6   1      238.66      226.47      3.02 o 
   6  -6   1        1.66        2.41      0.61 o 
   7  -6   1      128.88      105.33      2.18 o 
   8  -6   1       19.02       18.09      1.22 o 
   9  -6   1       23.89       24.03      2.06 o 
  10  -6   1        0.00       -0.38      0.92 o 
  -7  -5   1        1.07        0.49      1.42 o 
  -6  -5   1       68.73       69.82      2.65 o 
  -5  -5   1        5.90        5.66      1.20 o 
  -4  -5   1       81.24       77.84      2.15 o 
  -3  -5   1        6.93        5.14      0.64 o 
  -2  -5   1       86.26       92.10      1.71 o 
  -1  -5   1      519.01      577.08      7.14 o 
   0  -5   1      609.75      655.97      6.34 o 
   1  -5   1      242.41      228.88      2.77 o 
   2  -5   1       24.19       21.28      0.84 o 
   3  -5   1      332.34      343.49      3.70 o 
   4  -5   1        0.06        0.63      0.43 o 
   5  -5   1       28.84       26.82      1.03 o 
   6  -5   1       52.37       60.16      2.55 o 
   7  -5   1        0.75        0.01      0.72 o 
   8  -5   1        9.30       10.92      0.98 o 
   9  -5   1        7.21        8.15      0.99 o 
  10  -5   1        3.06        4.05      1.14 o 
  -8  -4   1        9.40        8.15      1.44 o 
  -7  -4   1       17.92       17.40      1.71 o 
  -6  -4   1       92.76       91.79      2.91 o 
  -5  -4   1      137.59      136.58      3.38 o 
  -4  -4   1       14.45       16.49      1.75 o 
  -3  -4   1      174.01      194.76      2.62 o 
  -2  -4   1        3.69        5.77      0.53 o 
  -1  -4   1      246.27      230.93      2.71 o 
   0  -4   1      260.68      253.74      3.34 o 
   1  -4   1       39.96       30.68      0.97 o 
   2  -4   1       43.29       30.07      0.84 o 
   3  -4   1       92.90       98.60      1.51 o 
   4  -4   1       18.31       29.78      0.93 o 
   5  -4   1        1.82        0.94      0.58 o 
   6  -4   1        1.65        0.28      0.51 o 
   7  -4   1      110.16       98.90      2.08 o 
   8  -4   1       34.14       34.09      1.45 o 
   9  -4   1       26.66       28.23      1.42 o 
  10  -4   1        0.00        0.93      1.00 o 
  -8  -3   1        1.92        2.00      1.09 o 
  -7  -3   1        5.44        6.27      1.23 o 
  -6  -3   1        3.42        4.40      1.17 o 
  -5  -3   1       48.00       39.06      1.72 o 
  -4  -3   1      115.24      113.80      2.46 o 
  -3  -3   1      286.24      288.12      3.31 o 
  -2  -3   1      309.72      347.80      3.63 o 
  -1  -3   1       27.79       23.06      0.74 o 
   0  -3   1     1881.59     1702.13     14.39 o 
   1  -3   1      112.55      120.78      1.54 o 
   2  -3   1      112.75      112.48      1.76 o 
   3  -3   1     3057.49     3266.40     27.33 o 
   4  -3   1        0.00        0.11      0.35 o 
   5  -3   1      198.12      211.59      2.74 o 
   6  -3   1       17.34       16.39      0.92 o 
   7  -3   1     1095.77     1056.06     10.19 o 
   8  -3   1       55.15       50.88      1.62 o 
   9  -3   1        1.02        0.69      0.70 o 
  10  -3   1        0.02       -0.47      1.00 o 
  -9  -2   1        1.52        2.94      1.16 o 
  -8  -2   1       13.08       14.69      1.54 o 
  -7  -2   1        5.80        2.76      1.01 o 
  -6  -2   1       33.71       29.59      1.30 o 
  -5  -2   1        0.28       -0.32      0.49 o 
  -4  -2   1      145.16      162.45      3.04 o 
  -3  -2   1       83.47       85.03      1.45 o 
  -2  -2   1       71.75       59.86      1.05 o 
  -1  -2   1      148.40      149.58      1.42 o 
   0  -2   1     2408.80     2368.34     19.80 o 
   1  -2   1     1662.61     1548.23     12.99 o 
   2  -2   1        5.04        2.18      0.45 o 
   3  -2   1      119.25      129.19      1.66 o 
   4  -2   1       16.60       10.43      0.59 o 
   5  -2   1       44.06       57.90      1.29 o 
   6  -2   1        0.37        0.37      0.50 o 
   7  -2   1       44.20       42.39      1.47 o 
   8  -2   1      188.78      190.86      3.14 o 
   9  -2   1       27.43       30.56      2.07 o 
  10  -2   1        0.23       -1.45      1.39 o 
  -9  -1   1        9.44       11.73      1.49 o 
  -8  -1   1        5.54        5.71      1.13 o 
  -7  -1   1        0.10       -0.70      0.64 o 
  -6  -1   1       56.20       53.13      1.55 o 
  -5  -1   1       67.51       82.36      1.64 o 
  -4  -1   1       20.99       36.69      1.01 o 
  -3  -1   1      261.60      289.33      3.14 o 
  -2  -1   1     1050.78     1101.03      8.10 o 
  -1  -1   1      261.59      273.78      2.58 o 
   0  -1   1      782.79      782.79      9.55 o 
   1  -1   1    15329.33    14455.10    184.29 o 
   2  -1   1      135.59      126.48      1.47 o 
   3  -1   1      179.59      190.52      2.17 o 
   4  -1   1       16.45       15.03      0.70 o 
   5  -1   1      218.16      226.74      2.90 o 
   6  -1   1      751.99      743.13      7.45 o 
   7  -1   1       97.53      102.50      2.19 o 
   8  -1   1      125.38      125.93      2.81 o 
   9  -1   1        1.79        2.55      0.85 o 
  10  -1   1        1.06        3.11      1.86 o 
  -9   0   1        1.67        2.79      1.04 o 
  -8   0   1       83.31       83.93      2.11 o 
  -7   0   1       48.05       37.93      3.00 o 
  -6   0   1       22.54       21.28      1.06 o 
  -5   0   1        0.74       -0.06      0.54 o 
  -4   0   1     1318.84     1424.35     12.49 o 
  -3   0   1      378.74      373.84      3.70 o 
  -2   0   1      480.09      435.33      5.12 o 
  -1   0   1      967.32      978.36      6.75 o 
   0   0   1        0.80       -0.04      0.03 o 
   1   0   1      834.97      797.97      5.79 o 
   2   0   1       40.77       57.99      0.94 o 
   3   0   1       13.39       19.38      0.69 o 
   4   0   1      467.72      506.02      5.07 o 
   5   0   1       31.92       31.30      1.06 o 
   6   0   1       79.88       84.04      2.75 o 
   7   0   1       72.85       66.95      3.98 o 
   8   0   1        0.58        0.10      0.67 o 
   9   0   1        5.83        8.50      1.34 o 
 -10   1   1        1.80        1.48      1.78 o 
  -9   1   1        0.98       -1.17      0.78 o 
  -8   1   1       35.62       35.33      1.45 o 
  -7   1   1       14.23       19.42      1.43 o 
  -6   1   1        0.12        0.00      0.51 o 
  -5   1   1      627.37      605.17      6.02 o 
  -4   1   1        0.75        0.46      0.33 o 
  -3   1   1      121.08      116.13      2.33 o 
  -2   1   1       66.80       53.12      0.84 o 
  -1   1   1      376.80      334.10      3.58 o 
   0   1   1     1247.37     1215.63     24.65 o 
   1   1   1     1941.64     1919.59     16.24 o 
   2   1   1       12.34       11.02      1.78 o 
   3   1   1      194.94      221.10      2.61 o 
   4   1   1     1683.25     1790.97     15.62 o 
   5   1   1       95.87       91.49      1.94 o 
   6   1   1      175.20      180.14      2.85 o 
   7   1   1       13.93       14.56      1.14 o 
   8   1   1        0.61        2.03      0.92 o 
   9   1   1        0.27       -1.49      1.56 o 
 -10   2   1       13.39       20.21      1.79 o 
  -9   2   1       18.55       18.60      1.27 o 
  -8   2   1       97.97       94.26      2.14 o 
  -7   2   1      338.07      338.63      4.24 o 
  -6   2   1       14.23       17.56      0.93 o 
  -5   2   1       31.07       41.81      1.10 o 
  -4   2   1     1550.34     1769.90     19.20 o 
  -3   2   1     2477.73     2483.94     20.76 o 
  -2   2   1     2218.10     2184.20     15.76 o 
  -1   2   1        0.02       -0.07      0.31 o 
   0   2   1     2440.29     2433.52     44.13 o 
   1   2   1      166.59      148.46      1.79 o 
   2   2   1      344.85      365.84      3.73 o 
   3   2   1     2302.66     2559.02     21.73 o 
   4   2   1       35.13       42.09      1.21 o 
   5   2   1       80.30       73.85      1.68 o 
   6   2   1       26.43       24.05      1.26 o 
   7   2   1        6.43        5.24      0.88 o 
   8   2   1        3.57        4.12      1.06 o 
 -10   3   1        4.73        6.65      1.02 o 
  -9   3   1        7.58        8.59      1.43 o 
  -8   3   1        0.03       -0.93      0.62 o 
  -7   3   1      199.06      199.94      3.02 o 
  -6   3   1       32.25       31.89      1.13 o 
  -5   3   1      333.39      355.85      3.95 o 
  -4   3   1      669.05      711.36      6.66 o 
  -3   3   1      399.78      399.43      3.92 o 
  -2   3   1       20.46       24.34      0.70 o 
  -1   3   1      177.08      178.62      3.29 o 
   0   3   1      445.44      441.03      6.01 o 
   1   3   1       54.64       67.76      1.22 o 
   2   3   1      388.23      457.92      4.67 o 
   3   3   1       66.58       78.62      1.54 o 
   4   3   1        1.65       -0.24      0.52 o 
   5   3   1       48.81       43.32      1.66 o 
   6   3   1        4.81        2.27      0.74 o 
   7   3   1       16.86       16.55      1.73 o 
   8   3   1        0.00        0.31      0.93 o 
 -10   4   1        0.85        1.03      1.78 o 
  -9   4   1       35.97       35.20      1.50 o 
  -8   4   1        4.94        5.36      0.81 o 
  -7   4   1       82.37       75.77      1.78 o 
  -6   4   1        8.16        9.27      0.78 o 
  -5   4   1      467.07      455.37      4.81 o 
  -4   4   1       14.38       17.65      0.73 o 
  -3   4   1       35.65       40.44      0.98 o 
  -2   4   1      658.27      691.91      5.35 o 
  -1   4   1      517.27      505.44      4.82 o 
   0   4   1      145.50      156.05      2.03 o 
   1   4   1        3.71        3.14      0.53 o 
   2   4   1      264.52      286.39      3.84 o 
   3   4   1        0.30        0.41      0.52 o 
   4   4   1        0.17       -0.83      0.55 o 
   5   4   1        0.12        0.62      0.64 o 
   6   4   1      143.16      140.54      3.58 o 
   7   4   1        3.12        3.06      1.07 o 
 -10   5   1        7.04        9.86      1.65 o 
  -9   5   1       16.75       14.90      1.19 o 
  -8   5   1       79.07       87.14      2.10 o 
  -7   5   1      263.73      248.39      4.44 o 
  -6   5   1        4.79        7.92      0.75 o 
  -5   5   1       55.80       62.28      1.36 o 
  -4   5   1       18.93       18.83      0.76 o 
  -3   5   1        3.78        6.18      0.33 o 
  -2   5   1      102.72      110.77      1.58 o 
  -1   5   1      567.75      608.93      5.87 o 
   0   5   1       18.23       21.31      0.89 o 
   1   5   1       60.88       72.14      2.14 o 
   2   5   1       79.41       74.00      1.64 o 
   3   5   1       54.74       55.03      1.71 o 
   4   5   1       12.13       10.69      1.47 o 
   5   5   1       50.81       55.82      2.30 o 
   6   5   1        0.06        2.50      1.05 o 
   7   5   1        0.14        2.00      1.74 o 
 -10   6   1       13.13       17.38      1.65 o 
  -9   6   1       41.64       37.96      1.80 o 
  -8   6   1        1.10        1.88      0.92 o 
  -7   6   1        0.03       -0.39      0.98 o 
  -6   6   1       13.61       11.55      0.99 o 
  -5   6   1      196.43      202.50      2.70 o 
  -4   6   1       28.21       29.59      0.84 o 
  -3   6   1       25.62       22.42      0.70 o 
  -2   6   1      166.27      145.90      2.09 o 
  -1   6   1      139.50      162.09      2.33 o 
   0   6   1        5.42        9.11      0.76 o 
   1   6   1        4.31        2.69      0.61 o 
   2   6   1        8.78        8.09      0.84 o 
   3   6   1       43.65       43.59      1.51 o 
   4   6   1      108.21      103.04      2.99 o 
   5   6   1       23.84       22.10      1.81 o 
   6   6   1        0.33        0.19      1.27 o 
 -10   7   1        0.00       -0.67      1.02 o 
  -9   7   1        0.19       -0.16      1.02 o 
  -8   7   1       17.96       18.48      1.66 o 
  -7   7   1       26.04       23.19      1.71 o 
  -6   7   1       10.07        8.20      0.72 o 
  -5   7   1        0.11       -0.28      1.01 o 
  -4   7   1       57.86       59.57      2.10 o 
  -3   7   1      252.75      256.31      3.08 o 
  -2   7   1      161.18      153.84      4.45 o 
  -1   7   1      315.26      324.23      3.95 o 
   0   7   1       64.39       63.87      1.63 o 
   1   7   1       16.36       14.96      1.03 o 
   2   7   1      144.78      141.35      2.56 o 
   3   7   1        0.17        0.32      0.71 o 
   4   7   1        0.46        0.30      0.96 o 
   5   7   1        2.26        1.92      1.13 o 
 -10   8   1       18.47       19.27      1.93 o 
  -9   8   1        4.46        0.14      1.04 o 
  -8   8   1        1.64        1.54      1.04 o 
  -7   8   1      126.63      129.38      4.92 o 
  -6   8   1       19.59       24.73      2.05 o 
  -5   8   1       29.62       33.15      2.25 o 
  -4   8   1      300.01      280.72      4.96 o 
  -3   8   1      124.81      122.48      3.10 o 
  -2   8   1       16.37       15.70      1.67 o 
  -1   8   1       18.68       16.65      1.07 o 
   0   8   1       27.89       29.29      1.76 o 
   1   8   1        6.98        4.35      1.43 o 
   2   8   1      190.86      191.92      3.59 o 
   3   8   1        0.01        0.74      1.10 o 
   4   8   1        2.26        2.60      1.18 o 
  -9   9   1        5.31        6.64      1.46 o 
  -8   9   1        7.75        7.66      1.42 o 
  -7   9   1        0.66        0.77      1.06 o 
  -6   9   1        6.35        5.45      1.61 o 
  -5   9   1       49.40       44.44      3.52 o 
  -4   9   1       15.35       14.43      1.98 o 
  -3   9   1      118.43      114.00      3.08 o 
  -2   9   1        8.24        8.36      2.32 o 
  -1   9   1       43.69       43.90      1.60 o 
   0   9   1        4.42        5.19      0.91 o 
   1   9   1        2.06        3.80      1.09 o 
   2   9   1        2.42        3.26      1.29 o 
   3   9   1       20.13       15.73      1.78 o 
  -9  10   1        3.97        3.37      1.89 o 
  -8  10   1       20.12       17.42      1.89 o 
  -7  10   1       17.03       17.39      1.80 o 
  -6  10   1       10.52        9.53      1.50 o 
  -5  10   1        8.32        9.52      1.50 o 
  -4  10   1       66.78       62.66      2.57 o 
  -3  10   1        1.04        0.23      1.83 o 
  -2  10   1        0.02        0.88      1.05 o 
  -1  10   1        0.61        2.65      1.10 o 
   0  10   1        0.66        0.16      0.98 o 
   1  10   1       48.86       54.15      3.75 o 
   2  10   1        7.82        8.46      1.57 o 
  -8  11   1       25.80       30.43      2.42 o 
  -7  11   1       40.40       36.22      3.65 o 
  -6  11   1        7.67        7.80      1.56 o 
  -5  11   1       14.32       15.55      4.06 o 
  -4  11   1        0.70        1.08      2.13 o 
  -3  11   1        0.00       -1.56      1.04 o 
  -2  11   1        4.65        5.78      1.35 o 
  -1  11   1       39.60       39.19      2.26 o 
   0  11   1        0.07       -2.33      1.56 o 
  -6  12   1       16.20       12.60      1.96 o 
  -5  12   1        0.05       -0.94      2.59 o 
  -4  12   1        3.10        4.33      1.44 o 
  -3  12   1        0.04        2.03      1.28 o 
  -2  12   1       25.48       25.02      2.10 o 
   2 -12   2        7.84        5.31      2.25 o 
   3 -12   2        2.77        2.85      2.18 o 
   4 -12   2       13.26       14.06      1.80 o 
   5 -12   2        1.27       -0.29      1.24 o 
   6 -12   2        0.01       -1.41      1.21 o 
  -1 -11   2        1.05        0.41      1.66 o 
   0 -11   2        6.20        8.22      2.37 o 
   1 -11   2        2.85        1.44      1.11 o 
   2 -11   2        5.51        6.62      1.37 o 
   3 -11   2        4.30        4.28      1.30 o 
   4 -11   2        5.67        5.81      1.39 o 
   5 -11   2      130.02      127.34      3.67 o 
   6 -11   2       16.91       14.53      1.86 o 
   7 -11   2        0.38       -0.60      1.26 o 
   8 -11   2        0.00       -1.74      1.27 o 
  -2 -10   2       10.13       12.71      1.94 o 
  -1 -10   2        0.09       -1.61      1.08 o 
   0 -10   2       31.31       32.10      1.58 o 
   1 -10   2      112.82      118.87      3.25 o 
   2 -10   2       16.25       16.02      1.94 o 
   3 -10   2        0.68        1.18      1.13 o 
   4 -10   2        0.02       -0.65      1.45 o 
   5 -10   2       26.40       26.70      2.09 o 
   6 -10   2        0.04        0.13      1.18 o 
   7 -10   2        9.53        9.93      1.54 o 
   8 -10   2        0.70       -0.64      1.06 o 
   9 -10   2       19.37       16.72      1.94 o 
  -3  -9   2        0.18       -0.16      1.79 o 
  -2  -9   2       25.00       22.57      1.96 o 
  -1  -9   2       11.29       11.00      1.53 o 
   0  -9   2       16.35       16.38      1.20 o 
   1  -9   2        4.20        4.88      0.89 o 
   2  -9   2        0.22       -0.78      0.66 o 
   3  -9   2       11.31       13.75      1.05 o 
   4  -9   2       26.24       26.80      1.78 o 
   5  -9   2        0.69        0.87      1.09 o 
   6  -9   2      125.50      121.61      3.36 o 
   7  -9   2        0.02       -1.01      1.03 o 
   8  -9   2        4.66        6.45      1.41 o 
   9  -9   2        0.02       -0.66      1.15 o 
  -4  -8   2        1.52        2.30      1.47 o 
  -3  -8   2        4.52        4.68      1.29 o 
  -2  -8   2       38.72       38.53      2.14 o 
  -1  -8   2        0.86       -0.19      0.66 o 
   0  -8   2       60.47       65.61      2.38 o 
   1  -8   2      116.06      120.12      2.29 o 
   2  -8   2       21.67       21.25      1.17 o 
   3  -8   2       43.52       45.94      1.52 o 
   4  -8   2      382.64      380.25      4.54 o 
   5  -8   2        0.61        0.04      0.59 o 
   6  -8   2      283.34      279.54      3.83 o 
   7  -8   2      198.04      186.30      4.08 o 
   8  -8   2        0.01       -0.65      1.02 o 
   9  -8   2        0.08        0.11      1.45 o 
  10  -8   2        0.91       -0.78      1.49 o 
  -5  -7   2        5.71        9.73      1.89 o 
  -4  -7   2        1.30        2.24      1.20 o 
  -3  -7   2       72.98       76.15      3.87 o 
  -2  -7   2       17.90       17.99      1.50 o 
  -1  -7   2       19.57       22.24      1.14 o 
   0  -7   2        0.74        0.15      0.56 o 
   1  -7   2       35.37       38.91      1.31 o 
   2  -7   2       87.00       93.88      1.90 o 
   3  -7   2        8.24        9.69      0.81 o 
   4  -7   2        0.25       -0.02      0.51 o 
   5  -7   2        0.49        0.77      0.60 o 
   6  -7   2       26.65       28.61      1.26 o 
   7  -7   2       85.51       72.96      3.14 o 
   8  -7   2       90.60       86.44      2.48 o 
   9  -7   2       36.37       37.78      1.69 o 
  10  -7   2        2.21        3.45      1.69 o 
  -6  -6   2       23.12       21.04      2.99 o 
  -5  -6   2        0.97        0.20      1.04 o 
  -4  -6   2       43.54       42.66      3.53 o 
  -3  -6   2       36.44       36.64      1.88 o 
  -2  -6   2        0.83        0.48      0.52 o 
  -1  -6   2       19.81       20.33      1.04 o 
   0  -6   2      426.50      425.63      4.67 o 
   1  -6   2      515.37      528.48      5.47 o 
   2  -6   2       54.38       63.06      1.43 o 
   3  -6   2       42.09       31.79      1.06 o 
   4  -6   2        7.60       12.05      0.78 o 
   5  -6   2       15.91       16.59      1.07 o 
   6  -6   2        2.59        0.22      0.58 o 
   7  -6   2       21.11       15.02      1.07 o 
   8  -6   2        8.38        6.32      0.89 o 
   9  -6   2       14.77       18.32      1.32 o 
  10  -6   2       17.65       23.87      2.40 o 
  -7  -5   2        0.70        1.14      1.11 o 
  -6  -5   2       25.37       24.46      1.98 o 
  -5  -5   2      100.45       91.59      2.94 o 
  -4  -5   2       93.52       80.98      2.63 o 
  -3  -5   2      112.23      105.36      1.84 o 
  -2  -5   2       22.87       21.39      0.94 o 
  -1  -5   2       11.87       12.25      0.76 o 
   0  -5   2       82.81       94.73      1.66 o 
   1  -5   2      119.43      135.70      1.99 o 
   2  -5   2      265.76      321.32      7.43 o 
   3  -5   2        3.31        0.87      0.43 o 
   4  -5   2       59.25       62.15      1.36 o 
   5  -5   2       53.55       63.12      1.45 o 
   6  -5   2       52.34       44.17      1.36 o 
   7  -5   2       12.42       12.37      0.98 o 
   8  -5   2        0.28       -0.62      0.63 o 
   9  -5   2        9.01        9.66      1.22 o 
  10  -5   2       11.25       15.38      1.67 o 
  -8  -4   2        0.30        0.49      1.10 o 
  -7  -4   2       13.55       19.31      1.78 o 
  -6  -4   2       18.02       16.53      1.60 o 
  -5  -4   2       41.63       36.56      2.93 o 
  -4  -4   2       39.32       38.94      1.12 o 
  -3  -4   2       78.58       76.90      1.44 o 
  -2  -4   2       12.31       15.59      0.70 o 
  -1  -4   2       39.03       32.94      0.88 o 
   0  -4   2      225.17      234.50      2.69 o 
   1  -4   2       54.31       63.04      1.44 o 
   2  -4   2       39.01       53.53      1.10 o 
   3  -4   2      203.49      219.56      2.61 o 
   4  -4   2     1695.65     1887.12     17.46 o 
   5  -4   2        7.74        6.31      0.62 o 
   6  -4   2       49.31       49.92      1.38 o 
   7  -4   2      258.54      262.66      3.60 o 
   8  -4   2       40.23       37.44      2.75 o 
   9  -4   2       21.69       28.13      1.46 o 
  10  -4   2        0.15       -1.15      0.96 o 
  -8  -3   2        5.85        4.22      1.19 o 
  -7  -3   2        0.13       -0.10      0.90 o 
  -6  -3   2        5.89        5.23      1.08 o 
  -5  -3   2       18.82       19.74      1.02 o 
  -4  -3   2        0.62        1.23      0.75 o 
  -3  -3   2      475.75      474.45      4.81 o 
  -2  -3   2      185.23      187.23      2.23 o 
  -1  -3   2       12.40       21.58      0.67 o 
   0  -3   2        5.65        4.40      0.41 o 
   1  -3   2       73.85       76.28      1.19 o 
   2  -3   2      528.26      540.05      5.03 o 
   3  -3   2        1.73        0.52      0.38 o 
   4  -3   2      191.04      197.90      2.48 o 
   5  -3   2       29.45       34.46      1.06 o 
   6  -3   2        6.54        5.72      0.66 o 
   7  -3   2      163.41      163.59      2.71 o 
   8  -3   2        0.35        0.57      0.64 o 
   9  -3   2        2.10        2.93      0.82 o 
  10  -3   2        0.83        1.71      1.16 o 
  -9  -2   2        2.47        3.00      1.21 o 
  -8  -2   2       16.28       18.67      1.75 o 
  -7  -2   2      128.08      118.29      3.65 o 
  -6  -2   2        2.87        4.48      0.73 o 
  -5  -2   2      165.89      178.08      2.57 o 
  -4  -2   2        0.37       -0.39      0.43 o 
  -3  -2   2      117.03      125.99      2.56 o 
  -2  -2   2      619.89      625.85      5.66 o 
  -1  -2   2      123.24      144.20      1.34 o 
   0  -2   2     1638.62     1659.67     13.87 o 
   1  -2   2     3471.13     3489.99     51.89 o 
   2  -2   2     1663.23     1579.93     16.09 o 
   3  -2   2       86.40       97.88      1.41 o 
   4  -2   2      987.65     1045.60      9.37 o 
   5  -2   2       25.19       32.70      1.01 o 
   6  -2   2        0.53        0.81      0.55 o 
   7  -2   2       84.15       72.99      1.80 o 
   8  -2   2       38.56       38.10      1.50 o 
   9  -2   2        1.51        0.50      0.94 o 
  10  -2   2        1.36        1.17      1.24 o 
  -9  -1   2        0.66        2.30      1.08 o 
  -8  -1   2       18.35       19.89      1.69 o 
  -7  -1   2        7.15        9.73      1.22 o 
  -6  -1   2       37.69       38.63      1.32 o 
  -5  -1   2       88.18       85.21      2.18 o 
  -4  -1   2      566.22      654.25      6.29 o 
  -3  -1   2      422.63      460.45      6.57 o 
  -2  -1   2       57.88       38.16      0.53 o 
  -1  -1   2      102.01      110.82      1.96 o 
   0  -1   2      940.46      932.40     14.04 o 
   1  -1   2      116.39      114.02      1.17 o 
   2  -1   2        1.40        2.68      0.33 o 
   3  -1   2       44.10       59.50      1.05 o 
   4  -1   2        0.05       -0.01      0.34 o 
   5  -1   2        1.94        2.86      0.49 o 
   6  -1   2      141.19      136.70      2.32 o 
   7  -1   2      488.46      485.84      5.60 o 
   8  -1   2        0.86        0.58      0.68 o 
   9  -1   2        0.01        0.10      1.01 o 
  -9   0   2        0.11       -1.17      0.95 o 
  -8   0   2       53.60       57.90      3.97 o 
  -7   0   2       42.55       42.64      1.65 o 
  -6   0   2        2.06        1.34      0.87 o 
  -5   0   2       20.07       18.26      0.90 o 
  -4   0   2      583.60      613.86      5.89 o 
  -3   0   2       58.93       75.90      1.18 o 
  -2   0   2     1054.98      953.85      7.01 o 
  -1   0   2      206.98      195.18      1.60 o 
   0   0   2     4603.01     4430.28     26.18 o 
   1   0   2      966.74      936.48      6.81 o 
   2   0   2       46.20       47.36      1.76 o 
   3   0   2        1.50        4.96      0.44 o 
   4   0   2      322.27      372.02      3.98 o 
   5   0   2       21.76       23.26      0.97 o 
   6   0   2       11.07       15.47      1.01 o 
   7   0   2       70.91       59.13      1.71 o 
   8   0   2        5.46        6.98      0.93 o 
   9   0   2       10.84       16.61      2.67 o 
 -10   1   2        9.31        8.21      1.39 o 
  -9   1   2        6.44        5.59      1.18 o 
  -8   1   2      120.85      118.69      2.42 o 
  -7   1   2      191.28      187.58      2.93 o 
  -6   1   2       17.46       17.56      1.14 o 
  -5   1   2      407.13      399.96      4.32 o 
  -4   1   2       10.37       13.11      0.63 o 
  -3   1   2       23.11       26.41      0.71 o 
  -2   1   2     6979.81     6936.41     58.30 o 
  -1   1   2     1935.87     1909.29     22.29 o 
   0   1   2     3654.19     3680.61     65.39 o 
   1   1   2     1722.82     1754.72     14.65 o 
   2   1   2      198.57      211.80      2.37 o 
   3   1   2      289.77      305.70      3.44 o 
   4   1   2        0.15        0.50      0.45 o 
   5   1   2       26.82       22.88      1.14 o 
   6   1   2       29.54       23.69      1.55 o 
   7   1   2       74.11       68.68      1.86 o 
   8   1   2        6.52        5.34      0.94 o 
   9   1   2       13.83       16.44      2.74 o 
 -10   2   2       25.16       32.89      3.04 o 
  -9   2   2       15.78       17.37      1.24 o 
  -8   2   2        0.46        1.29      0.70 o 
  -7   2   2        9.98        9.32      1.85 o 
  -6   2   2       29.20       27.65      1.05 o 
  -5   2   2       67.24       76.78      1.48 o 
  -4   2   2      277.92      275.99      3.08 o 
  -3   2   2      717.09      797.91      8.68 o 
  -2   2   2      313.22      301.10      2.81 o 
  -1   2   2     5527.54     5725.05     41.18 o 
   0   2   2      172.62      179.61      2.02 o 
   1   2   2      299.35      278.73      2.91 o 
   2   2   2     1242.57     1208.00     21.77 o 
   3   2   2       14.44       10.56      0.70 o 
   4   2   2        8.21        7.26      0.70 o 
   5   2   2       16.06       16.99      1.07 o 
   6   2   2        1.79        1.32      0.72 o 
   7   2   2        0.10       -0.49      0.62 o 
   8   2   2        0.75        1.00      0.88 o 
 -10   3   2        0.59        0.23      0.83 o 
  -9   3   2       11.85       10.38      1.02 o 
  -8   3   2      165.30      162.92      2.83 o 
  -7   3   2      445.68      441.28      5.10 o 
  -6   3   2       54.35       52.33      1.35 o 
  -5   3   2       75.57       82.07      1.54 o 
  -4   3   2      278.92      294.19      3.23 o 
  -3   3   2        0.49       -0.41      0.27 o 
  -2   3   2     1533.35     1552.55     16.19 o 
  -1   3   2       24.83       22.33      0.46 o 
   0   3   2        6.68       12.59      0.59 o 
   1   3   2      375.77      384.41      5.60 o 
   2   3   2      189.75      209.88      2.64 o 
   3   3   2       84.10      105.93      3.70 o 
   4   3   2       46.84       41.67      1.34 o 
   5   3   2       49.79       43.08      1.47 o 
   6   3   2       33.47       32.44      1.46 o 
   7   3   2        5.37        4.05      1.08 o 
   8   3   2        1.74        2.16      1.01 o 
 -10   4   2        5.36        8.00      1.14 o 
  -9   4   2       45.84       47.33      1.97 o 
  -8   4   2       28.26       28.45      1.37 o 
  -7   4   2       34.39       31.82      1.28 o 
  -6   4   2       60.64       80.20      1.68 o 
  -5   4   2      248.57      229.67      2.90 o 
  -4   4   2      347.73      329.85      3.55 o 
  -3   4   2      199.63      209.99      3.27 o 
  -2   4   2       53.04       59.91      1.53 o 
  -1   4   2      220.88      237.74      2.61 o 
   0   4   2      434.44      486.02      4.81 o 
   1   4   2        2.29        5.14      0.57 o 
   2   4   2      231.55      224.30      2.93 o 
   3   4   2       51.61       64.72      1.58 o 
   4   4   2      186.77      170.74      2.80 o 
   5   4   2      123.84      116.03      2.34 o 
   6   4   2       14.49       14.75      2.96 o 
   7   4   2        1.29        1.78      0.97 o 
 -10   5   2        0.18       -0.41      2.30 o 
  -9   5   2       40.54       45.55      1.69 o 
  -8   5   2      438.82      430.18      5.26 o 
  -7   5   2       19.12       15.39      1.03 o 
  -6   5   2       69.36       66.96      1.53 o 
  -5   5   2        1.17        1.15      0.44 o 
  -4   5   2      324.86      315.68      3.43 o 
  -3   5   2       29.42       33.96      3.53 o 
  -2   5   2      555.76      593.41      7.28 o 
  -1   5   2     1518.11     1526.44     13.33 o 
   0   5   2        0.19        0.17      0.43 o 
   1   5   2       90.33      105.25      1.88 o 
   2   5   2       23.24       24.20      1.11 o 
   3   5   2        0.18       -0.80      0.84 o 
   4   5   2        1.84        1.45      0.69 o 
   5   5   2       61.19       60.76      2.36 o 
   6   5   2       11.69       14.06      1.51 o 
   7   5   2        0.04        1.66      1.08 o 
 -10   6   2        0.40       -0.22      2.27 o 
  -9   6   2        0.07       -0.49      0.74 o 
  -8   6   2      119.13      114.88      4.04 o 
  -7   6   2        3.80        3.51      0.67 o 
  -6   6   2        2.88        2.87      0.65 o 
  -5   6   2      191.55      219.87      3.85 o 
  -4   6   2       11.95       15.50      1.81 o 
  -3   6   2       71.39       73.71      2.05 o 
  -2   6   2      187.17      184.85      2.37 o 
  -1   6   2      215.37      223.75      2.88 o 
   0   6   2        7.60        7.02      0.71 o 
   1   6   2      130.70      134.55      3.14 o 
   2   6   2      214.24      220.19      3.22 o 
   3   6   2       12.07       12.48      1.12 o 
   4   6   2        0.53        0.69      0.72 o 
   5   6   2        2.85        4.11      1.08 o 
   6   6   2        0.31        0.47      1.06 o 
 -10   7   2       10.34       13.36      1.68 o 
  -9   7   2        5.33        3.83      1.19 o 
  -8   7   2       49.26       44.82      2.38 o 
  -7   7   2      100.30       90.24      2.72 o 
  -6   7   2      106.94      101.54      2.80 o 
  -5   7   2      216.82      209.91      4.00 o 
  -4   7   2       70.19       66.97      3.25 o 
  -3   7   2        0.00        0.58      1.91 o 
  -2   7   2        0.18        1.44      0.76 o 
  -1   7   2      114.19      120.15      2.14 o 
   0   7   2        2.16        2.41      0.69 o 
   1   7   2       17.82       13.69      1.60 o 
   2   7   2        8.01        7.28      0.92 o 
   3   7   2      100.37      101.48      2.37 o 
   4   7   2       17.18       17.22      1.69 o 
   5   7   2        0.09        0.01      1.30 o 
 -10   8   2        1.63        2.62      1.25 o 
  -9   8   2        4.45        5.49      1.33 o 
  -8   8   2        5.95        2.05      1.71 o 
  -7   8   2       29.79       28.40      1.96 o 
  -6   8   2       62.55       54.54      2.40 o 
  -5   8   2        1.49        0.07      0.88 o 
  -4   8   2        2.25        1.33      1.04 o 
  -3   8   2        1.46        1.54      1.15 o 
  -2   8   2        0.20       -0.09      0.61 o 
  -1   8   2       15.21       15.82      1.06 o 
   0   8   2       13.63       12.49      1.02 o 
   1   8   2      111.24      111.36      2.35 o 
   2   8   2       26.94       26.21      2.03 o 
   3   8   2        4.85        5.57      1.33 o 
   4   8   2        7.54        8.70      1.44 o 
  -9   9   2        0.87        0.59      1.16 o 
  -8   9   2        1.36        1.58      1.78 o 
  -7   9   2       70.94       73.87      2.74 o 
  -6   9   2       47.92       44.01      2.37 o 
  -5   9   2       34.57       32.41      2.01 o 
  -4   9   2       53.06       52.21      4.13 o 
  -3   9   2        2.08        1.88      1.05 o 
  -2   9   2        5.20        3.83      1.13 o 
  -1   9   2        6.74        6.29      1.20 o 
   0   9   2        0.02       -0.14      0.71 o 
   1   9   2       97.43      107.75      2.46 o 
   2   9   2        3.04        1.92      1.13 o 
   3   9   2        4.94        1.97      1.54 o 
  -9  10   2        0.03       -0.33      1.26 o 
  -8  10   2       43.71       43.74      2.46 o 
  -7  10   2        7.39       11.56      1.88 o 
  -6  10   2       24.81       24.75      2.05 o 
  -5  10   2       10.46        9.70      2.72 o 
  -4  10   2        2.29        2.49      1.37 o 
  -3  10   2       16.08       15.07      1.63 o 
  -2  10   2       12.56       11.51      1.49 o 
  -1  10   2       77.33       75.98      4.62 o 
   0  10   2        0.00        1.29      1.01 o 
   1  10   2       17.24       17.62      3.01 o 
   2  10   2        1.66       -1.18      1.56 o 
  -8  11   2       40.16       44.72      2.70 o 
  -7  11   2        0.98        0.43      1.32 o 
  -6  11   2        4.11        2.58      1.32 o 
  -5  11   2        1.25        2.45      1.37 o 
  -4  11   2        9.34        9.79      1.57 o 
  -3  11   2        0.30        1.60      1.39 o 
  -2  11   2        4.10        3.70      1.26 o 
  -1  11   2       14.62       15.58      1.71 o 
   0  11   2        0.50       -0.66      1.10 o 
  -6  12   2       47.07       53.66      5.45 o 
  -5  12   2       26.71       34.39      2.62 o 
  -4  12   2        9.64       13.01      1.80 o 
  -3  12   2        9.11       11.98      1.76 o 
  -2  12   2       17.41       21.54      2.07 o 
   2 -12   3        2.35        3.10      1.31 o 
   3 -12   3        0.54       -0.03      1.14 o 
   4 -12   3        1.20        1.71      1.27 o 
   5 -12   3        0.62       -0.67      1.19 o 
   6 -12   3       15.28       14.48      1.91 o 
  -1 -11   3        0.00       -1.32      1.45 o 
   0 -11   3       10.64       10.25      2.47 o 
   1 -11   3        2.18       -1.05      1.69 o 
   2 -11   3       35.62       34.44      2.50 o 
   3 -11   3       24.47       25.44      2.06 o 
   4 -11   3       22.90       21.68      1.93 o 
   5 -11   3       37.69       38.20      2.43 o 
   6 -11   3       26.08       28.45      2.81 o 
   7 -11   3        3.58        2.77      1.36 o 
   8 -11   3        0.00       -1.74      1.16 o 
  -2 -10   3        1.18        1.52      2.49 o 
  -1 -10   3        0.57       -0.66      2.18 o 
   0 -10   3        5.28        5.11      1.43 o 
   1 -10   3       13.11       12.81      1.25 o 
   2 -10   3        7.54        6.50      1.74 o 
   3 -10   3        0.39       -0.14      1.00 o 
   4 -10   3       25.06       22.00      3.65 o 
   5 -10   3      120.07      132.86      3.67 o 
   6 -10   3        5.63        3.71      1.31 o 
   7 -10   3        5.85        5.55      1.36 o 
   8 -10   3        3.85        4.66      1.44 o 
  -3  -9   3        2.99        4.11      1.30 o 
  -2  -9   3       15.45       14.38      1.70 o 
  -1  -9   3        1.84       -1.06      1.57 o 
   0  -9   3      176.09      176.11      3.06 o 
   1  -9   3        0.19        0.43      0.76 o 
   2  -9   3       20.03       21.20      1.27 o 
   3  -9   3        7.67        5.87      1.09 o 
   4  -9   3      106.08      111.20      2.31 o 
   5  -9   3        7.65        8.81      1.40 o 
   6  -9   3        1.37        2.34      1.22 o 
   7  -9   3       25.72       24.57      1.97 o 
   8  -9   3        0.57        0.75      2.66 o 
   9  -9   3        3.01        2.76      1.66 o 
  -4  -8   3       14.26       14.80      4.33 o 
  -3  -8   3       23.71       22.24      2.72 o 
  -2  -8   3       68.16       72.07      2.76 o 
  -1  -8   3        8.78        6.46      0.89 o 
   0  -8   3      110.25      117.91      2.31 o 
   1  -8   3        5.16        6.41      1.00 o 
   2  -8   3       45.82       45.38      2.48 o 
   3  -8   3      169.67      174.85      2.84 o 
   4  -8   3       17.31       18.26      1.15 o 
   5  -8   3      105.29      100.82      2.13 o 
   6  -8   3        1.40        3.06      0.74 o 
   7  -8   3       53.40       54.62      1.74 o 
   8  -8   3       18.68       17.56      1.73 o 
   9  -8   3        9.17       10.99      2.37 o 
  -5  -7   3       14.18       16.35      3.60 o 
  -4  -7   3       19.58       18.57      1.79 o 
  -3  -7   3        2.30        1.88      1.18 o 
  -2  -7   3       72.79       76.45      2.59 o 
  -1  -7   3        4.62        4.07      0.71 o 
   0  -7   3       28.08       31.57      1.25 o 
   1  -7   3       81.64       68.96      1.68 o 
   2  -7   3      108.22      118.71      2.18 o 
   3  -7   3        0.31       -1.00      0.88 o 
   4  -7   3        4.14        3.49      0.66 o 
   5  -7   3        1.86        1.47      0.77 o 
   6  -7   3        7.04        6.51      1.02 o 
   7  -7   3        1.44        3.00      0.77 o 
   8  -7   3        1.56        0.05      0.69 o 
   9  -7   3        2.52        1.87      0.95 o 
  10  -7   3        0.93        1.79      1.69 o 
  -6  -6   3        5.39        5.83      2.72 o 
  -5  -6   3        0.38        0.64      1.06 o 
  -4  -6   3       39.97       36.26      2.49 o 
  -3  -6   3      201.78      192.58      4.13 o 
  -2  -6   3       72.76       76.72      2.04 o 
  -1  -6   3       40.33       38.26      1.18 o 
   0  -6   3      218.28      214.42      3.27 o 
   1  -6   3        0.12        0.72      0.54 o 
   2  -6   3      255.86      291.30      3.51 o 
   3  -6   3       20.97       19.81      0.97 o 
   4  -6   3        5.71        3.69      0.60 o 
   5  -6   3        3.90        4.06      0.66 o 
   6  -6   3      456.74      424.54      4.97 o 
   7  -6   3        8.82        5.28      0.84 o 
   8  -6   3      121.37      125.43      2.54 o 
   9  -6   3        4.35        1.34      1.88 o 
  10  -6   3        2.51        1.25      1.05 o 
  -7  -5   3        4.66        4.85      1.32 o 
  -6  -5   3        2.97        2.80      1.18 o 
  -5  -5   3        4.47        4.43      1.17 o 
  -4  -5   3      142.99      142.92      6.00 o 
  -3  -5   3      237.97      241.63      3.04 o 
  -2  -5   3        6.90        9.71      0.93 o 
  -1  -5   3      322.68      326.97      5.09 o 
   0  -5   3      996.07     1089.19      9.91 o 
   1  -5   3      971.37      956.61      8.81 o 
   2  -5   3      767.70      777.54      7.34 o 
   3  -5   3        1.46        3.32      0.77 o 
   4  -5   3      388.79      376.24      4.16 o 
   5  -5   3       56.21       57.15      1.44 o 
   6  -5   3       38.95       32.52      1.28 o 
   7  -5   3      115.53      113.24      3.29 o 
   8  -5   3       45.06       47.32      1.61 o 
   9  -5   3        0.60        2.18      0.94 o 
  10  -5   3       29.73       38.19      2.26 o 
  -8  -4   3       21.19       22.23      2.16 o 
  -7  -4   3        0.66        1.74      1.08 o 
  -6  -4   3       10.97        8.73      1.31 o 
  -5  -4   3       97.08       85.80      4.89 o 
  -4  -4   3       16.09       14.91      1.39 o 
  -3  -4   3        0.06       -0.14      0.30 o 
  -2  -4   3       15.49       12.48      0.61 o 
  -1  -4   3      236.35      219.11      2.60 o 
   0  -4   3      199.52      248.41      3.05 o 
   1  -4   3      557.80      600.20      5.71 o 
   2  -4   3       10.58        6.60      0.56 o 
   3  -4   3     1809.69     1965.64     16.84 o 
   4  -4   3        7.98        7.08      0.63 o 
   5  -4   3       85.08       75.46      1.55 o 
   6  -4   3       91.63       86.84      1.79 o 
   7  -4   3        2.39        1.28      0.66 o 
   8  -4   3       11.54       14.87      1.15 o 
   9  -4   3        1.55        0.39      1.40 o 
  10  -4   3       20.32       21.95      3.15 o 
  -8  -3   3        1.55        3.13      1.14 o 
  -7  -3   3        0.23       -0.78      1.54 o 
  -6  -3   3        2.43        2.89      1.04 o 
  -5  -3   3       19.55       18.45      1.49 o 
  -4  -3   3      416.50      407.00      4.31 o 
  -3  -3   3        6.19        3.33      0.31 o 
  -2  -3   3      374.65      377.06      4.10 o 
  -1  -3   3       43.97       41.58      0.84 o 
   0  -3   3      298.42      308.54      3.16 o 
   1  -3   3       98.20      104.79      1.48 o 
   2  -3   3      665.02      674.96      6.18 o 
   3  -3   3     2700.81     3085.14     25.77 o 
   4  -3   3      151.95      161.33      2.17 o 
   5  -3   3      227.95      265.92      3.23 o 
   6  -3   3       91.15       80.26      1.83 o 
   7  -3   3        0.04       -1.08      0.78 o 
   8  -3   3      200.77      186.54      4.03 o 
   9  -3   3       12.06        9.84      1.76 o 
  10  -3   3        0.11       -0.48      1.05 o 
  -9  -2   3        3.16        5.32      1.40 o 
  -8  -2   3        1.89        2.03      1.07 o 
  -7  -2   3       10.12        5.86      1.20 o 
  -6  -2   3       20.00       14.30      1.38 o 
  -5  -2   3      184.05      186.73      2.58 o 
  -4  -2   3      310.50      324.34      5.75 o 
  -3  -2   3      159.75      158.82      2.89 o 
  -2  -2   3       18.17       23.82      1.04 o 
  -1  -2   3       34.04       23.55      0.51 o 
   0  -2   3     1037.32      986.97      8.50 o 
   1  -2   3      289.65      270.46      2.72 o 
   2  -2   3       87.23       88.05      1.25 o 
   3  -2   3       55.86       58.90      1.05 o 
   4  -2   3      766.67      784.43      7.29 o 
   5  -2   3       25.06       25.23      0.94 o 
   6  -2   3      198.65      203.43      2.89 o 
   7  -2   3      149.24      143.61      2.53 o 
   8  -2   3       23.85       24.93      1.31 o 
   9  -2   3        1.98        2.03      1.08 o 
  10  -2   3       14.63       19.09      3.67 o 
  -9  -1   3        1.48        2.23      1.08 o 
  -8  -1   3        7.80        9.61      1.98 o 
  -7  -1   3       53.81       44.19      3.55 o 
  -6  -1   3      195.72      187.90      2.78 o 
  -5  -1   3       16.64       19.77      0.93 o 
  -4  -1   3        0.07        0.38      0.43 o 
  -3  -1   3     1654.43     1758.72     12.81 o 
  -2  -1   3        5.62        1.47      0.46 o 
  -1  -1   3    12417.48    12162.83     89.39 o 
   0  -1   3     2505.17     2440.89     34.65 o 
   1  -1   3       24.11       21.19      0.72 o 
   2  -1   3      248.99      265.70      2.49 o 
   3  -1   3      552.57      552.36      6.57 o 
   4  -1   3        0.19        1.30      0.51 o 
   5  -1   3        0.15        0.65      0.54 o 
   6  -1   3      375.68      355.90      4.28 o 
   7  -1   3        9.86        8.15      0.90 o 
   8  -1   3        6.84        7.29      0.94 o 
   9  -1   3        0.00        1.18      1.05 o 
  -9   0   3       40.45       44.37      2.33 o 
  -8   0   3      127.58      125.81      3.35 o 
  -7   0   3        2.97        3.48      0.75 o 
  -6   0   3      126.40      124.42      2.13 o 
  -5   0   3        2.97        4.16      0.54 o 
  -4   0   3      274.00      277.23      3.09 o 
  -3   0   3       82.88       76.07      1.19 o 
  -2   0   3     1735.03     1751.01     12.64 o 
  -1   0   3     6307.06     6248.12     45.11 o 
   0   0   3      809.68      780.65      5.72 o 
   1   0   3     4985.75     4795.10     49.52 o 
   2   0   3      226.75      262.08      2.25 o 
   3   0   3     1049.77     1167.37     10.26 o 
   4   0   3      243.20      268.47      3.15 o 
   5   0   3        5.23        6.30      0.64 o 
   6   0   3      124.01      123.37      2.26 o 
   7   0   3        0.33        0.32      0.74 o 
   8   0   3       13.43       13.41      2.57 o 
   9   0   3       40.01       39.44      3.31 o 
 -10   1   3        2.91        1.22      1.07 o 
  -9   1   3       17.24       17.29      2.72 o 
  -8   1   3       28.63       28.39      1.36 o 
  -7   1   3       36.86       39.03      1.43 o 
  -6   1   3        6.82        9.01      0.75 o 
  -5   1   3       79.26       77.20      1.49 o 
  -4   1   3       64.39       73.09      1.31 o 
  -3   1   3      233.74      196.03      2.30 o 
  -2   1   3       11.93        7.94      0.43 o 
  -1   1   3     5468.85     5374.12     39.40 o 
   0   1   3      274.02      266.21      2.59 o 
   1   1   3     1035.38      984.32      8.51 o 
   2   1   3      101.66       90.07      1.42 o 
   3   1   3      490.98      552.59      5.45 o 
   4   1   3      187.91      208.62      2.73 o 
   5   1   3        1.05        0.14      0.53 o 
   6   1   3      163.38      152.86      2.63 o 
   7   1   3       32.81       32.00      1.46 o 
   8   1   3        5.59        3.69      1.23 o 
   9   1   3        5.88        8.02      2.20 o 
 -10   2   3        0.38        0.67      1.03 o 
  -9   2   3        2.18        3.82      0.85 o 
  -8   2   3      257.01      255.98      4.71 o 
  -7   2   3       20.58       19.55      1.11 o 
  -6   2   3        0.87       -0.27      0.49 o 
  -5   2   3       91.37       97.51      1.68 o 
  -4   2   3      122.25      117.28      2.05 o 
  -3   2   3        1.00        0.54      0.52 o 
  -2   2   3       18.54       12.91      0.90 o 
  -1   2   3    34410.20    31760.65    427.74 o 
   0   2   3       10.20       10.07      0.51 o 
   1   2   3      204.87      173.44      2.09 o 
   2   2   3      313.60      347.40      5.67 o 
   3   2   3      633.92      659.22      9.91 o 
   4   2   3        4.44        7.22      0.70 o 
   5   2   3      191.95      189.94      2.89 o 
   6   2   3      150.19      130.83      2.50 o 
   7   2   3        8.73        7.23      0.94 o 
   8   2   3        0.49        0.20      1.62 o 
 -10   3   3        1.05        1.33      1.10 o 
  -9   3   3       15.04       15.44      1.21 o 
  -8   3   3       71.67       69.67      1.85 o 
  -7   3   3       76.03       80.64      2.07 o 
  -6   3   3       18.92       26.12      1.04 o 
  -5   3   3      509.96      521.86      6.58 o 
  -4   3   3      187.51      203.35      3.06 o 
  -3   3   3        8.83        5.16      0.41 o 
  -2   3   3     1723.42     1809.43     18.77 o 
  -1   3   3       65.47       73.38      0.90 o 
   0   3   3        0.16       -0.10      0.32 o 
   1   3   3      247.97      262.52      3.72 o 
   2   3   3      261.58      352.06      3.90 o 
   3   3   3       41.59       47.94      1.94 o 
   4   3   3       11.52       17.74      1.76 o 
   5   3   3      206.33      207.83      3.15 o 
   6   3   3       91.08       88.39      2.13 o 
   7   3   3       20.06       19.34      2.45 o 
   8   3   3        0.02        0.00      1.76 o 
 -10   4   3        0.01       -0.92      0.70 o 
  -9   4   3       27.87       30.07      1.83 o 
  -8   4   3       78.56       77.57      1.95 o 
  -7   4   3      106.93      113.69      2.68 o 
  -6   4   3        2.21        2.06      0.52 o 
  -5   4   3       42.15       46.32      1.93 o 
  -4   4   3      314.03      369.87      3.89 o 
  -3   4   3      672.55      717.23      8.37 o 
  -2   4   3        8.97       13.27      1.17 o 
  -1   4   3        0.02        0.28      0.31 o 
   0   4   3     1161.38     1280.79     11.31 o 
   1   4   3      173.86      166.73      2.33 o 
   2   4   3       44.19       44.19      1.30 o 
   3   4   3       12.06       13.37      0.92 o 
   4   4   3      107.28      112.91      2.23 o 
   5   4   3       67.39       67.20      1.89 o 
   6   4   3        7.03        4.33      1.08 o 
   7   4   3       10.48       10.49      1.43 o 
 -10   5   3       12.11       13.43      1.21 o 
  -9   5   3        2.12        3.67      0.87 o 
  -8   5   3       81.42       95.98      2.19 o 
  -7   5   3        3.12        2.33      0.84 o 
  -6   5   3       50.19       47.56      1.66 o 
  -5   5   3       29.96       31.89      0.99 o 
  -4   5   3      734.41      723.69     12.29 o 
  -3   5   3       44.57       42.16      1.47 o 
  -2   5   3      519.14      561.34      7.00 o 
  -1   5   3       66.07       90.53      1.53 o 
   0   5   3       36.08       36.81      1.08 o 
   1   5   3       56.45       47.17      1.31 o 
   2   5   3       79.17       84.09      2.30 o 
   3   5   3      185.66      171.36      2.78 o 
   4   5   3       78.04       78.62      1.99 o 
   5   5   3        9.36       10.92      1.05 o 
   6   5   3        6.53       11.67      1.41 o 
   7   5   3        0.48        0.13      1.00 o 
 -10   6   3       17.35       21.97      2.55 o 
  -9   6   3       36.97       34.88      2.04 o 
  -8   6   3        4.39        5.49      1.18 o 
  -7   6   3        0.80        0.74      0.60 o 
  -6   6   3       28.51       22.35      1.02 o 
  -5   6   3        3.51        4.31      0.96 o 
  -4   6   3      143.12      144.00      5.38 o 
  -3   6   3        4.33        3.51      0.78 o 
  -2   6   3        8.79        5.49      0.50 o 
  -1   6   3        7.08        6.02      0.64 o 
   0   6   3      220.90      216.94      2.96 o 
   1   6   3       17.83       16.33      1.01 o 
   2   6   3      335.54      333.12      4.26 o 
   3   6   3      255.08      255.99      7.72 o 
   4   6   3       26.27       25.77      1.42 o 
   5   6   3       16.62       18.48      2.94 o 
   6   6   3        0.75        1.83      1.05 o 
 -10   7   3       12.47       10.16      1.55 o 
  -9   7   3        0.73        1.13      1.08 o 
  -8   7   3        6.29        3.87      1.12 o 
  -7   7   3       49.77       47.74      2.28 o 
  -6   7   3       14.67       14.70      1.74 o 
  -5   7   3      692.32      678.65      8.94 o 
  -4   7   3      266.27      254.48      4.45 o 
  -3   7   3        1.01        0.54      0.95 o 
  -2   7   3       37.66       41.81      1.82 o 
  -1   7   3       23.47       20.14      1.08 o 
   0   7   3        4.56        5.91      0.79 o 
   1   7   3       22.98       19.27      1.18 o 
   2   7   3        5.84        7.04      0.91 o 
   3   7   3       54.18       51.93      1.98 o 
   4   7   3        0.36        0.71      0.96 o 
   5   7   3        0.02       -0.23      1.84 o 
 -10   8   3        3.20        2.45      1.69 o 
  -9   8   3        3.80        2.86      1.20 o 
  -8   8   3       20.16       20.01      1.74 o 
  -7   8   3        8.45        9.51      1.44 o 
  -6   8   3        0.91       -0.32      0.90 o 
  -5   8   3      121.37      120.00      3.20 o 
  -4   8   3       82.92       80.79      2.60 o 
  -3   8   3      221.19      205.36      4.10 o 
  -2   8   3       11.72       10.56      1.27 o 
  -1   8   3       41.72       41.24      1.91 o 
   0   8   3       47.95       47.62      1.61 o 
   1   8   3       29.89       30.19      2.43 o 
   2   8   3       65.30       68.67      1.97 o 
   3   8   3       25.39       28.01      3.87 o 
   4   8   3        2.95        1.03      1.10 o 
  -9   9   3        2.60        3.61      1.27 o 
  -8   9   3        0.32        1.21      1.12 o 
  -7   9   3        5.32        1.22      1.06 o 
  -6   9   3       61.64       58.57      3.30 o 
  -5   9   3       48.33       48.15      2.45 o 
  -4   9   3       18.91       15.86      2.11 o 
  -3   9   3      350.81      328.12      6.85 o 
  -2   9   3       60.79       66.98      2.48 o 
  -1   9   3        0.02        0.98      1.00 o 
   0   9   3        0.52        0.11      1.29 o 
   1   9   3       11.52       15.02      1.24 o 
   2   9   3        2.06        1.54      1.24 o 
   3   9   3        0.68        0.79      1.44 o 
  -9  10   3        0.01       -0.74      1.67 o 
  -8  10   3        0.22        0.91      1.19 o 
  -7  10   3        4.05        6.61      1.46 o 
  -6  10   3        1.39        0.25      1.14 o 
  -5  10   3        6.72        6.24      1.35 o 
  -4  10   3       31.67       31.28      2.09 o 
  -3  10   3        1.68        1.40      1.07 o 
  -2  10   3        0.32       -1.03      0.88 o 
  -1  10   3        3.57        3.35      1.20 o 
   0  10   3       21.91       25.39      2.47 o 
   1  10   3       60.92       68.63      2.66 o 
   2  10   3        3.17        5.04      2.00 o 
  -8  11   3        2.85        2.98      2.40 o 
  -7  11   3        0.17        0.69      1.23 o 
  -6  11   3       13.93       18.42      1.98 o 
  -5  11   3        0.07        1.13      1.29 o 
  -4  11   3        0.30       -0.01      1.18 o 
  -3  11   3        5.02        3.79      1.28 o 
  -2  11   3       21.66       25.68      2.05 o 
  -1  11   3       16.65       19.17      1.84 o 
   0  11   3        8.78        9.67      3.67 o 
  -6  12   3        4.46        2.32      1.73 o 
  -5  12   3        8.21        8.52      1.71 o 
  -4  12   3        5.30        6.26      1.73 o 
  -3  12   3        3.11        4.28      1.41 o 
   2 -12   4        2.13        0.91      2.10 o 
   3 -12   4        3.78        5.74      3.96 o 
   4 -12   4        4.35        6.00      1.52 o 
   5 -12   4        1.45        0.79      1.31 o 
   6 -12   4        0.59        1.41      1.35 o 
   0 -11   4        2.03        3.38      1.89 o 
   1 -11   4       48.23       50.47      3.86 o 
   2 -11   4       11.44       11.55      1.53 o 
   3 -11   4        7.98        8.84      1.48 o 
   4 -11   4        0.33        0.65      1.16 o 
   5 -11   4        5.62        5.82      1.62 o 
   6 -11   4        1.14       -0.91      1.37 o 
   7 -11   4        4.41        5.73      2.52 o 
  -2 -10   4       12.47       11.78      2.38 o 
  -1 -10   4        0.95        1.97      1.25 o 
   0 -10   4       34.48       33.90      2.24 o 
   1 -10   4       78.27       79.98      3.55 o 
   2 -10   4        2.54        1.41      1.43 o 
   3 -10   4        0.77        1.50      1.06 o 
   4 -10   4        4.38        4.17      1.34 o 
   5 -10   4        0.26        0.17      1.91 o 
   6 -10   4       46.68       42.31      2.37 o 
   7 -10   4        1.04       -0.70      1.13 o 
   8 -10   4        3.32        1.30      1.32 o 
  -3  -9   4       14.45       14.77      1.82 o 
  -2  -9   4       26.15       28.03      2.16 o 
  -1  -9   4       36.76       35.42      2.24 o 
   0  -9   4       53.91       47.40      1.66 o 
   1  -9   4       42.27       44.67      1.69 o 
   2  -9   4       57.90       52.25      2.13 o 
   3  -9   4      198.91      200.57      3.21 o 
   4  -9   4       29.42       28.37      1.82 o 
   5  -9   4        2.78        3.15      0.85 o 
   6  -9   4       96.01       98.35      4.13 o 
   7  -9   4        2.74        1.92      2.01 o 
   8  -9   4       35.20       34.99      2.30 o 
   9  -9   4        0.58        1.45      1.56 o 
  -4  -8   4       70.41       74.36      3.02 o 
  -3  -8   4        4.23        2.25      1.18 o 
  -2  -8   4        0.47        0.84      1.12 o 
  -1  -8   4       44.21       49.90      3.39 o 
   0  -8   4       36.59       30.90      1.35 o 
   1  -8   4       14.05       12.47      1.02 o 
   2  -8   4       28.99       25.48      1.45 o 
   3  -8   4      154.24      155.02      2.67 o 
   4  -8   4      396.82      378.27      7.35 o 
   5  -8   4       36.09       34.90      1.57 o 
   6  -8   4        9.55       10.83      1.00 o 
   7  -8   4        6.75        6.83      1.12 o 
   8  -8   4       83.45       80.26      2.83 o 
   9  -8   4       11.15       12.55      2.16 o 
  -5  -7   4        6.14        6.56      1.44 o 
  -4  -7   4       15.22       16.48      1.96 o 
  -3  -7   4       10.56       10.76      1.44 o 
  -2  -7   4       34.00       35.03      2.28 o 
  -1  -7   4       59.53       56.06      1.82 o 
   0  -7   4        8.84       11.30      0.92 o 
   1  -7   4       21.01       21.81      1.12 o 
   2  -7   4       45.42       37.53      2.30 o 
   3  -7   4        0.89        0.15      0.60 o 
   4  -7   4      135.60      135.24      2.64 o 
   5  -7   4       30.58       29.76      1.31 o 
   6  -7   4       29.86       32.65      1.42 o 
   7  -7   4      233.46      216.37      4.32 o 
   8  -7   4        4.83        3.17      0.82 o 
   9  -7   4        3.44        2.06      1.01 o 
  10  -7   4       25.40       37.38      3.48 o 
  -6  -6   4        2.65        1.60      1.67 o 
  -5  -6   4        0.31        0.86      1.02 o 
  -4  -6   4       26.36       25.49      1.93 o 
  -3  -6   4      426.90      428.84      6.79 o 
  -2  -6   4      336.68      338.45      4.00 o 
  -1  -6   4       12.63        8.89      0.74 o 
   0  -6   4       41.80       46.56      1.30 o 
   1  -6   4      156.05      179.25      2.60 o 
   2  -6   4        2.62        1.88      1.38 o 
   3  -6   4      309.36      348.44      4.67 o 
   4  -6   4       35.93       33.75      1.24 o 
   5  -6   4      165.98      185.63      3.68 o 
   6  -6   4      333.52      318.36      5.20 o 
   7  -6   4       41.57       40.90      3.14 o 
   8  -6   4       24.14       20.43      1.93 o 
   9  -6   4        3.27        3.41      1.05 o 
  10  -6   4        0.00        1.57      1.15 o 
  -7  -5   4       29.83       34.04      2.41 o 
  -6  -5   4       18.48       18.73      2.77 o 
  -5  -5   4        3.84        2.95      2.47 o 
  -4  -5   4        7.05        5.52      1.27 o 
  -3  -5   4      148.13      143.29      4.40 o 
  -2  -5   4       60.86       62.72      2.34 o 
  -1  -5   4        6.80       11.37      0.71 o 
   0  -5   4        4.47        6.35      0.67 o 
   1  -5   4      177.10      188.73      2.52 o 
   2  -5   4      310.28      313.69      3.65 o 
   3  -5   4        6.31        7.75      0.66 o 
   4  -5   4        6.24        7.47      0.68 o 
   5  -5   4        4.55        4.71      0.67 o 
   6  -5   4      127.69      121.84      2.25 o 
   7  -5   4       12.60       15.59      1.07 o 
   8  -5   4       70.15       69.90      1.94 o 
   9  -5   4        1.29        0.73      1.12 o 
  10  -5   4        0.72        1.68      1.16 o 
  -8  -4   4        0.78       -0.03      1.13 o 
  -7  -4   4        0.45        0.91      1.08 o 
  -6  -4   4        0.87        0.06      0.91 o 
  -5  -4   4       76.54       68.48      2.67 o 
  -4  -4   4       12.62       13.10      1.61 o 
  -3  -4   4        3.07        1.65      0.81 o 
  -2  -4   4        1.50        2.94      0.77 o 
  -1  -4   4        0.72       -0.38      0.29 o 
   0  -4   4      102.08      111.63      1.70 o 
   1  -4   4      189.77      231.83      3.10 o 
   2  -4   4      357.84      358.83      5.32 o 
   3  -4   4        0.71        0.25      0.43 o 
   4  -4   4     1349.93     1363.70     12.16 o 
   5  -4   4        1.71        0.76      0.50 o 
   6  -4   4      112.63       91.77      1.88 o 
   7  -4   4       34.33       29.15      1.26 o 
   8  -4   4       16.32       20.13      1.65 o 
   9  -4   4        8.72       13.81      1.53 o 
  10  -4   4        0.40        1.02      1.16 o 
  -8  -3   4        3.74        5.17      1.27 o 
  -7  -3   4        0.02        0.29      0.95 o 
  -6  -3   4       13.44       15.47      1.55 o 
  -5  -3   4       71.95       61.57      5.87 o 
  -4  -3   4       58.56       53.33      1.97 o 
  -3  -3   4      195.85      195.01      3.50 o 
  -2  -3   4       41.28       26.62      1.23 o 
  -1  -3   4     1852.35     1998.76     17.75 o 
   0  -3   4      711.73      694.54      6.35 o 
   1  -3   4      301.23      280.79      2.98 o 
   2  -3   4      178.42      196.54      2.32 o 
   3  -3   4       25.04       27.06      0.86 o 
   4  -3   4       34.57       32.16      0.98 o 
   5  -3   4       97.87       88.96      1.45 o 
   6  -3   4      131.90      134.95      2.26 o 
   7  -3   4      111.43      114.63      2.55 o 
   8  -3   4        1.19        1.05      0.95 o 
   9  -3   4        0.91        0.42      1.98 o 
  10  -3   4        3.10        1.62      2.13 o 
  -9  -2   4       10.67       11.59      1.70 o 
  -8  -2   4        1.92        0.38      1.04 o 
  -7  -2   4       59.44       51.32      2.25 o 
  -6  -2   4        0.13        0.31      0.84 o 
  -5  -2   4        5.69        4.87      0.65 o 
  -4  -2   4      216.73      200.60      3.66 o 
  -3  -2   4       28.31       34.66      1.39 o 
  -2  -2   4       60.74       51.51      2.28 o 
  -1  -2   4        5.31        7.00      0.33 o 
   0  -2   4     4078.85     4077.63     34.23 o 
   1  -2   4        4.83        4.59      0.40 o 
   2  -2   4        8.45       11.23      0.48 o 
   3  -2   4       49.50       53.99      1.03 o 
   4  -2   4      400.61      456.56      4.93 o 
   5  -2   4      146.57      138.65      2.08 o 
   6  -2   4     1117.33     1130.75     13.38 o 
   7  -2   4       58.21       57.14      1.63 o 
   8  -2   4       41.97       35.00      2.03 o 
   9  -2   4        1.98        1.75      1.08 o 
  -9  -1   4        1.49        1.70      1.76 o 
  -8  -1   4       21.29       25.65      1.93 o 
  -7  -1   4       13.36       15.60      1.53 o 
  -6  -1   4        1.40        0.44      0.54 o 
  -5  -1   4       52.09       52.61      1.88 o 
  -4  -1   4        9.69       10.01      0.69 o 
  -3  -1   4      421.50      462.93      4.45 o 
  -2  -1   4       12.71       20.13      1.07 o 
  -1  -1   4    34421.74    33247.94    255.71 o 
   0  -1   4      561.62      572.17      5.13 o 
   1  -1   4        7.53        7.12      0.43 o 
   2  -1   4     2685.76     2811.39     28.90 o 
   3  -1   4      201.96      242.81      2.64 o 
   4  -1   4       71.01       91.50      1.51 o 
   5  -1   4       80.02       78.69      1.52 o 
   6  -1   4      940.02      858.96      8.47 o 
   7  -1   4       97.36       93.08      2.64 o 
   8  -1   4       13.80       10.77      1.46 o 
   9  -1   4        0.16        0.35      1.09 o 
  -9   0   4       11.56       10.15      2.20 o 
  -8   0   4       84.27       89.78      4.77 o 
  -7   0   4      152.25      154.18      3.45 o 
  -6   0   4       57.03       64.56      1.53 o 
  -5   0   4      125.80      130.54      1.97 o 
  -4   0   4       37.99       33.25      0.88 o 
  -3   0   4       29.10       30.31      0.75 o 
  -2   0   4     1246.36     1257.41     10.76 o 
  -1   0   4       80.78       84.08      1.17 o 
   0   0   4      620.53      610.68      5.40 o 
   1   0   4      911.82      875.19      6.46 o 
   2   0   4       96.50       87.09      1.04 o 
   3   0   4       59.31       60.09      1.11 o 
   4   0   4      199.98      214.29      2.69 o 
   5   0   4      146.38      147.72      4.10 o 
   6   0   4       94.48       92.79      1.94 o 
   7   0   4      181.58      186.54      3.79 o 
   8   0   4        0.11        0.75      1.10 o 
   9   0   4        8.71       10.59      2.74 o 
 -10   1   4        2.30        6.37      1.37 o 
  -9   1   4        2.51        4.36      1.23 o 
  -8   1   4       11.30       12.60      1.58 o 
  -7   1   4      277.16      266.89      3.60 o 
  -6   1   4       46.13       44.83      1.25 o 
  -5   1   4      445.63      485.50      5.04 o 
  -4   1   4       15.44       12.02      0.66 o 
  -3   1   4      822.90      859.40      9.34 o 
  -2   1   4      716.00      683.89      6.13 o 
  -1   1   4     1747.68     1748.38     14.64 o 
   0   1   4     6152.81     5901.96     49.80 o 
   1   1   4      256.65      219.13      2.39 o 
   2   1   4      480.29      508.65      4.89 o 
   3   1   4       20.98       36.66      0.99 o 
   4   1   4       10.48        8.94      0.71 o 
   5   1   4      181.17      181.22      2.72 o 
   6   1   4       26.34       27.45      1.83 o 
   7   1   4        9.21        7.65      0.91 o 
   8   1   4        0.00        0.37      1.47 o 
   9   1   4        2.76        5.85      2.03 o 
 -10   2   4        0.58        2.37      1.16 o 
  -9   2   4        1.18        1.37      1.04 o 
  -8   2   4       32.01       30.72      1.42 o 
  -7   2   4       27.22       27.26      1.20 o 
  -6   2   4      312.05      318.16      3.85 o 
  -5   2   4      467.89      529.55      5.42 o 
  -4   2   4      382.20      411.58      4.24 o 
  -3   2   4        1.23        1.34      0.37 o 
  -2   2   4       38.91       35.24      0.79 o 
  -1   2   4    16590.91    16333.41    214.44 o 
   0   2   4       15.24       16.26      0.66 o 
   1   2   4       45.84       55.78      1.10 o 
   2   2   4      417.41      415.25      4.29 o 
   3   2   4      189.03      183.87      3.30 o 
   4   2   4      114.27      100.43      2.55 o 
   5   2   4        1.27        1.27      0.64 o 
   6   2   4      288.92      274.42      3.89 o 
   7   2   4        0.60       -0.85      1.02 o 
   8   2   4        2.38        1.32      1.79 o 
 -10   3   4        3.25        2.92      1.84 o 
  -9   3   4        6.97        7.28      0.96 o 
  -8   3   4        0.84        0.32      0.71 o 
  -7   3   4       19.14       19.06      1.70 o 
  -6   3   4       45.89       49.17      1.39 o 
  -5   3   4        4.25        4.48      0.56 o 
  -4   3   4      127.68      128.78      1.86 o 
  -3   3   4      196.58      191.89      2.89 o 
  -2   3   4      107.31      112.19      1.17 o 
  -1   3   4     1313.96     1277.71     11.04 o 
   0   3   4     1876.67     2057.13     17.45 o 
   1   3   4      178.79      214.57      2.66 o 
   2   3   4       58.16       66.05      2.14 o 
   3   3   4      405.51      426.42      6.04 o 
   4   3   4       68.47       74.96      2.33 o 
   5   3   4      206.40      210.99      3.63 o 
   6   3   4        4.19        5.63      1.53 o 
   7   3   4        4.31        5.11      1.83 o 
   8   3   4        0.02       -1.59      1.66 o 
 -10   4   4        1.09        0.94      0.81 o 
  -9   4   4       58.17       58.11      1.91 o 
  -8   4   4        5.08        4.60      1.11 o 
  -7   4   4        0.73        1.31      0.61 o 
  -6   4   4        5.69        6.68      0.69 o 
  -5   4   4      302.02      345.30      3.89 o 
  -4   4   4        1.69       -0.30      0.35 o 
  -3   4   4      212.09      151.66      5.29 o 
  -2   4   4      115.85      103.79      2.11 o 
  -1   4   4      202.18      215.65      4.36 o 
   0   4   4      244.91      230.48      2.77 o 
   1   4   4      117.77      131.77      2.08 o 
   2   4   4      345.47      357.79      5.21 o 
   3   4   4       17.20       18.65      1.08 o 
   4   4   4       23.23       22.78      1.26 o 
   5   4   4      240.05      226.81      3.51 o 
   6   4   4        0.90        0.54      0.73 o 
   7   4   4        1.03        4.50      1.76 o 
 -10   5   4        0.94        1.56      0.99 o 
  -9   5   4       56.52       60.27      1.89 o 
  -8   5   4      256.92      267.22      3.85 o 
  -7   5   4        3.11        2.69      0.84 o 
  -6   5   4        4.97        4.93      0.65 o 
  -5   5   4        3.16        1.76      0.48 o 
  -4   5   4       26.26       22.16      1.24 o 
  -3   5   4      184.68      183.75      3.24 o 
  -2   5   4       57.97       77.01      1.99 o 
  -1   5   4       12.70       18.09      0.78 o 
   0   5   4        4.65        3.46      0.55 o 
   1   5   4      334.36      369.33      4.27 o 
   2   5   4      101.47       95.98      2.00 o 
   3   5   4        6.96       11.09      1.36 o 
   4   5   4       34.71       36.61      1.51 o 
   5   5   4        7.86        7.18      0.97 o 
   6   5   4        1.08        1.25      0.96 o 
 -10   6   4       19.57       19.15      1.75 o 
  -9   6   4       12.94       14.03      1.56 o 
  -8   6   4        0.58       -0.01      0.92 o 
  -7   6   4       19.82       18.04      1.57 o 
  -6   6   4      192.64      188.36      3.25 o 
  -5   6   4       11.18        9.94      2.30 o 
  -4   6   4        4.22        7.51      1.04 o 
  -3   6   4       11.98        8.30      1.01 o 
  -2   6   4       16.81       20.45      0.74 o 
  -1   6   4       43.53       44.45      1.40 o 
   0   6   4      130.41      123.02      2.14 o 
   1   6   4        1.31        1.69      0.67 o 
   2   6   4      315.52      309.23      5.40 o 
   3   6   4       81.42       86.70      2.11 o 
   4   6   4        0.13       -0.37      0.75 o 
   5   6   4       17.57       19.62      1.71 o 
   6   6   4        6.16        6.82      2.27 o 
 -10   7   4        5.28        4.95      1.33 o 
  -9   7   4       28.60       25.47      1.96 o 
  -8   7   4        9.96        9.38      1.38 o 
  -7   7   4        1.22       -1.15      0.91 o 
  -6   7   4       98.36       99.13      2.85 o 
  -5   7   4      238.69      226.55      4.27 o 
  -4   7   4      336.49      336.54      6.49 o 
  -3   7   4       76.65       79.32      2.44 o 
  -2   7   4      100.09       92.06      1.62 o 
  -1   7   4       53.05       46.07      1.36 o 
   0   7   4      169.31      168.85      2.74 o 
   1   7   4      235.57      223.72      3.36 o 
   2   7   4        3.88        2.89      0.77 o 
   3   7   4        0.18       -0.17      0.96 o 
   4   7   4        0.25        0.32      1.22 o 
   5   7   4        1.37        1.28      1.74 o 
 -10   8   4        0.98        1.14      1.83 o 
  -9   8   4       37.94       41.04      3.38 o 
  -8   8   4        3.56        1.69      1.13 o 
  -7   8   4       14.75       13.03      1.50 o 
  -6   8   4      231.67      217.28      4.43 o 
  -5   8   4        0.53       -0.38      1.56 o 
  -4   8   4        9.02        6.23      1.18 o 
  -3   8   4       44.58       41.44      2.09 o 
  -2   8   4      286.33      278.13      5.73 o 
  -1   8   4        0.13       -0.92      0.61 o 
   0   8   4       33.14       31.05      1.40 o 
   1   8   4        3.47        2.84      0.80 o 
   2   8   4        6.27        7.34      0.99 o 
   3   8   4       17.75       20.94      1.48 o 
   4   8   4        0.31        0.83      1.07 o 
  -9   9   4       22.26       24.10      2.07 o 
  -8   9   4        7.35        7.23      1.46 o 
  -7   9   4        1.02        2.66      1.40 o 
  -6   9   4       21.85       20.46      1.80 o 
  -5   9   4       65.64       65.70      2.65 o 
  -4   9   4        8.28        8.42      1.32 o 
  -3   9   4       20.97       17.84      1.66 o 
  -2   9   4       66.96       59.80      2.41 o 
  -1   9   4       50.17       45.60      2.15 o 
   0   9   4        0.14        0.23      0.95 o 
   1   9   4       57.94       60.81      3.54 o 
   2   9   4       48.49       52.06      3.93 o 
   3   9   4       13.34       15.59      2.76 o 
  -9  10   4       10.08       13.96      2.28 o 
  -8  10   4       22.64       24.08      2.14 o 
  -7  10   4       11.40       10.03      1.62 o 
  -6  10   4        3.35        4.45      1.28 o 
  -5  10   4        5.43        6.16      1.34 o 
  -4  10   4       11.35       10.49      1.56 o 
  -3  10   4       11.71       14.07      1.64 o 
  -2  10   4        2.03        4.10      1.23 o 
  -1  10   4        7.64        7.26      1.34 o 
   0  10   4       13.52       13.38      1.60 o 
   1  10   4       23.60       25.29      2.37 o 
  -8  11   4        0.90        2.77      1.40 o 
  -7  11   4        0.11       -1.37      1.16 o 
  -6  11   4        1.68        1.95      1.67 o 
  -5  11   4        4.26        3.32      1.39 o 
  -4  11   4       11.11       10.06      1.58 o 
  -3  11   4        3.11        2.27      1.29 o 
  -2  11   4        0.26        0.16      1.09 o 
  -1  11   4        0.54        2.93      1.27 o 
   0  11   4        5.65        6.87      1.39 o 
  -5  12   4        7.06        7.79      1.71 o 
  -4  12   4        2.87        3.51      1.38 o 
  -3  12   4        2.92        2.77      1.67 o 
   2 -12   5        4.21        6.49      2.47 o 
   3 -12   5        0.04       -0.24      1.10 o 
   4 -12   5        4.19        5.69      1.45 o 
   5 -12   5        0.43       -0.11      1.23 o 
   0 -11   5        2.55        2.94      1.41 o 
   1 -11   5       24.54       30.14      3.31 o 
   2 -11   5        1.00        0.03      1.18 o 
   3 -11   5       32.05       34.80      2.88 o 
   4 -11   5       18.78       17.58      1.79 o 
   5 -11   5        6.19        8.11      1.76 o 
   6 -11   5       20.37       19.35      3.99 o 
   7 -11   5        6.82        8.84      1.61 o 
  -2 -10   5        3.22        5.13      2.11 o 
  -1 -10   5        3.49        4.57      1.46 o 
   0 -10   5       12.16       11.89      1.74 o 
   1 -10   5        1.31        2.00      0.91 o 
   2 -10   5        6.14        6.14      1.01 o 
   3 -10   5       66.47       72.12      2.09 o 
   4 -10   5      137.26      140.07      4.43 o 
   5 -10   5       12.59       13.95      1.68 o 
   6 -10   5        0.21       -0.91      1.09 o 
   7 -10   5        0.06       -0.11      1.13 o 
   8 -10   5        0.14        1.06      3.11 o 
  -3  -9   5       40.40       43.37      2.56 o 
  -2  -9   5        3.48        3.66      1.30 o 
  -1  -9   5        2.50        1.49      1.24 o 
   0  -9   5        9.91        7.32      0.97 o 
   1  -9   5       71.99       65.76      1.97 o 
   2  -9   5       53.11       51.19      1.78 o 
   3  -9   5      394.42      414.80      5.54 o 
   4  -9   5      504.32      526.94      6.14 o 
   5  -9   5      117.45      123.87      2.74 o 
   6  -9   5       10.92        8.70      1.45 o 
   7  -9   5        8.34        7.02      1.33 o 
   8  -9   5        3.15        3.38      1.73 o 
   9  -9   5        5.49        8.12      2.06 o 
  -4  -8   5       30.28       29.30      2.27 o 
  -3  -8   5       25.17       27.19      2.10 o 
  -2  -8   5       17.91       14.44      1.65 o 
  -1  -8   5       57.67       53.02      2.34 o 
   0  -8   5      201.96      207.43      3.17 o 
   1  -8   5       22.18       22.36      1.76 o 
   2  -8   5       10.71       13.48      1.05 o 
   3  -8   5        0.96       -0.63      0.70 o 
   4  -8   5      150.18      151.93      3.61 o 
   5  -8   5       19.72       19.37      1.36 o 
   6  -8   5       27.83       29.86      1.44 o 
   7  -8   5        3.63        1.94      0.77 o 
   8  -8   5        0.04        1.45      0.90 o 
   9  -8   5        7.66        8.42      2.06 o 
  -5  -7   5        0.11        0.11      1.91 o 
  -4  -7   5       10.27       10.79      1.54 o 
  -3  -7   5        1.31       -0.73      1.03 o 
  -2  -7   5        0.85       -0.81      0.91 o 
  -1  -7   5       55.64       56.88      1.50 o 
   0  -7   5      130.13      129.52      2.60 o 
   1  -7   5       95.15       96.78      1.99 o 
   2  -7   5        0.31        0.48      0.64 o 
   3  -7   5        6.23        8.08      0.86 o 
   4  -7   5       10.82       13.60      1.01 o 
   5  -7   5       19.69       17.09      1.11 o 
   6  -7   5      129.75      113.42      2.36 o 
   7  -7   5       23.59       26.72      1.44 o 
   8  -7   5       13.58       13.39      1.41 o 
   9  -7   5        2.90        2.94      1.06 o 
  -6  -6   5       24.77       24.82      2.15 o 
  -5  -6   5        0.02       -0.02      1.76 o 
  -4  -6   5        0.47        0.55      0.98 o 
  -3  -6   5       61.62       62.84      2.51 o 
  -2  -6   5       50.29       43.15      1.74 o 
  -1  -6   5      145.14      154.53      2.37 o 
   0  -6   5       52.19       49.30      1.82 o 
   1  -6   5       31.35       28.71      1.17 o 
   2  -6   5      176.92      172.96      2.60 o 
   3  -6   5       91.91       99.92      1.96 o 
   4  -6   5       71.66       78.19      2.51 o 
   5  -6   5      199.37      199.80      2.97 o 
   6  -6   5       51.34       49.66      1.66 o 
   7  -6   5        0.69       -0.23      0.65 o 
   8  -6   5       12.92        9.62      1.05 o 
   9  -6   5        0.83        0.56      1.23 o 
  10  -6   5        9.98       14.46      1.75 o 
  -7  -5   5        0.86        1.75      1.27 o 
  -6  -5   5       16.53       13.01      1.63 o 
  -5  -5   5        9.08        6.63      1.27 o 
  -4  -5   5       34.35       34.71      2.03 o 
  -3  -5   5      257.27      233.01      4.42 o 
  -2  -5   5       14.24       14.74      0.77 o 
  -1  -5   5       80.61       73.37      1.41 o 
   0  -5   5        2.81        2.25      0.48 o 
   1  -5   5      523.19      597.44      7.09 o 
   2  -5   5       76.08       72.00      1.52 o 
   3  -5   5      248.91      273.59      3.34 o 
   4  -5   5        0.05        0.91      0.51 o 
   5  -5   5      117.20      130.88      2.25 o 
   6  -5   5       13.91        8.39      0.85 o 
   7  -5   5       42.36       38.09      1.48 o 
   8  -5   5       15.40       17.81      1.61 o 
   9  -5   5        2.67        2.28      1.10 o 
  10  -5   5       13.48       17.17      1.86 o 
  -8  -4   5        0.33       -0.07      1.13 o 
  -7  -4   5        1.70        2.46      1.10 o 
  -6  -4   5       12.11       10.09      1.43 o 
  -5  -4   5        5.89        5.20      1.19 o 
  -4  -4   5      230.48      230.90      4.45 o 
  -3  -4   5        5.62        4.06      0.97 o 
  -2  -4   5       35.85       39.25      1.65 o 
  -1  -4   5       68.90       61.49      1.17 o 
   0  -4   5      160.75      160.68      2.15 o 
   1  -4   5        0.32        0.57      0.43 o 
   2  -4   5      265.65      216.95      2.68 o 
   3  -4   5        0.84        1.00      0.45 o 
   4  -4   5       20.97       21.02      0.95 o 
   5  -4   5       55.57       62.27      1.47 o 
   6  -4   5      107.24      102.35      2.01 o 
   7  -4   5        2.92        3.95      0.77 o 
   8  -4   5        3.65        4.84      1.13 o 
   9  -4   5        5.04        8.16      1.42 o 
  10  -4   5       42.54       49.13      2.79 o 
  -8  -3   5        2.06        0.79      1.09 o 
  -7  -3   5        0.18       -0.32      0.94 o 
  -6  -3   5        4.68        5.68      1.18 o 
  -5  -3   5       83.61       74.41      2.48 o 
  -4  -3   5       59.95       62.91      3.92 o 
  -3  -3   5       72.00       76.75      2.14 o 
  -2  -3   5      201.63      233.38      3.80 o 
  -1  -3   5        0.10        0.99      0.34 o 
   0  -3   5        0.75        0.80      0.37 o 
   1  -3   5     1287.18     1423.24     12.32 o 
   2  -3   5      111.78      126.32      1.77 o 
   3  -3   5       91.96       77.86      1.38 o 
   4  -3   5       58.88       54.63      1.24 o 
   5  -3   5        1.46        1.34      0.54 o 
   6  -3   5       26.26       22.79      1.09 o 
   7  -3   5       38.22       41.65      1.46 o 
   8  -3   5       55.01       58.14      2.96 o 
   9  -3   5        0.00       -0.79      1.05 o 
  10  -3   5        8.46       10.40      1.69 o 
  -9  -2   5        1.01        0.27      1.16 o 
  -8  -2   5        0.20        0.72      1.51 o 
  -7  -2   5       15.63       15.82      1.66 o 
  -6  -2   5      258.89      260.09      4.90 o 
  -5  -2   5       10.34       10.40      1.21 o 
  -4  -2   5       59.85       59.65      4.24 o 
  -3  -2   5       17.79       19.73      1.21 o 
  -2  -2   5      377.59      354.04      5.89 o 
  -1  -2   5     1851.92     1884.09     15.94 o 
   0  -2   5     2568.27     2513.82     21.00 o 
   1  -2   5      104.15       97.96      1.40 o 
   2  -2   5      123.20      134.34      1.69 o 
   3  -2   5     1309.51     1487.12     13.24 o 
   4  -2   5      148.54      130.61      1.85 o 
   5  -2   5      117.11      113.91      1.85 o 
   6  -2   5      178.07      170.79      4.24 o 
   7  -2   5      316.63      295.52     10.45 o 
   8  -2   5        8.59        9.28      1.39 o 
   9  -2   5        1.74        1.71      1.17 o 
  -9  -1   5        9.35       10.87      2.23 o 
  -8  -1   5        1.29        2.66      1.17 o 
  -7  -1   5        0.79       -0.75      0.81 o 
  -6  -1   5        6.99        5.25      1.06 o 
  -5  -1   5      313.16      295.44      4.00 o 
  -4  -1   5       13.37       12.27      0.81 o 
  -3  -1   5        0.00        0.06      0.18 o 
  -2  -1   5      285.70      271.24      2.34 o 
  -1  -1   5     7109.03     6939.27    114.12 o 
   0  -1   5      112.61       89.06      2.23 o 
   1  -1   5      294.97      315.44      2.61 o 
   2  -1   5      983.47     1064.51     11.74 o 
   3  -1   5        0.01       -0.74      0.50 o 
   4  -1   5      230.62      237.72      3.13 o 
   5  -1   5      243.00      252.07      3.14 o 
   6  -1   5      438.51      431.86      4.93 o 
   7  -1   5       26.33       24.42      1.78 o 
   8  -1   5        0.40        0.69      0.98 o 
   9  -1   5        6.46        8.64      1.59 o 
  -9   0   5       17.27       16.48      1.78 o 
  -8   0   5      213.49      210.76      4.77 o 
  -7   0   5        6.94        6.54      1.14 o 
  -6   0   5        1.12        1.20      0.51 o 
  -5   0   5       34.62       32.81      1.00 o 
  -4   0   5       77.70      106.99      3.01 o 
  -3   0   5        3.77        2.56      0.37 o 
  -2   0   5      721.01      748.77      6.74 o 
  -1   0   5     1336.07     1299.17     11.10 o 
   0   0   5        2.82        3.32      0.38 o 
   1   0   5      382.80      361.78      3.06 o 
   2   0   5      835.62      897.12     20.92 o 
   3   0   5     2637.98     2906.59     24.47 o 
   4   0   5      196.10      184.16      2.41 o 
   5   0   5        3.31        6.52      0.63 o 
   6   0   5        0.29        0.12      0.56 o 
   7   0   5       66.19       58.32      2.49 o 
   8   0   5        3.84        5.03      1.29 o 
   9   0   5       11.28       14.65      1.83 o 
 -10   1   5       11.45       11.25      1.67 o 
  -9   1   5       13.00       13.36      1.59 o 
  -8   1   5       41.74       37.18      2.04 o 
  -7   1   5        1.77        1.91      0.65 o 
  -6   1   5       10.84        9.70      0.76 o 
  -5   1   5        2.03       -0.22      0.41 o 
  -4   1   5     1494.32     1586.26     13.84 o 
  -3   1   5       31.41       32.98      0.86 o 
  -2   1   5      285.40      270.60      2.86 o 
  -1   1   5      182.52      183.95      2.11 o 
   0   1   5     1280.70     1341.22     15.27 o 
   1   1   5      343.76      357.60      3.58 o 
   2   1   5      346.12      375.40      3.85 o 
   3   1   5        5.95       10.69      0.80 o 
   4   1   5       34.13       32.78      1.05 o 
   5   1   5      285.39      293.68      3.73 o 
   6   1   5       27.74       29.83      1.94 o 
   7   1   5       18.27       13.84      1.59 o 
   8   1   5        0.34       -0.87      1.00 o 
 -10   2   5        0.03       -0.51      2.05 o 
  -9   2   5       36.09       33.14      2.04 o 
  -8   2   5        0.02        0.55      0.69 o 
  -7   2   5       27.96       28.87      1.57 o 
  -6   2   5      166.25      169.34      2.56 o 
  -5   2   5        0.07       -0.18      0.45 o 
  -4   2   5        0.09       -0.03      0.37 o 
  -3   2   5      433.31      448.12      4.65 o 
  -2   2   5       50.17       67.58      1.17 o 
  -1   2   5     1171.18     1173.26     10.19 o 
   0   2   5      381.82      366.88      3.70 o 
   1   2   5        3.47        0.15      0.40 o 
   2   2   5       87.88       86.01      1.55 o 
   3   2   5       72.55       61.86      1.41 o 
   4   2   5       52.42       45.06      1.35 o 
   5   2   5       26.18       26.80      1.26 o 
   6   2   5       35.38       31.41      1.42 o 
   7   2   5        0.66        1.12      1.10 o 
   8   2   5       12.42       18.47      2.88 o 
 -10   3   5        1.85        1.63      1.11 o 
  -9   3   5        1.47        1.17      1.00 o 
  -8   3   5      243.53      246.51      3.90 o 
  -7   3   5        2.77        3.32      0.68 o 
  -6   3   5      210.17      201.52      2.85 o 
  -5   3   5        1.36        1.63      0.48 o 
  -4   3   5      437.18      422.50      4.57 o 
  -3   3   5      837.28      874.10     11.31 o 
  -2   3   5      375.65      400.90      7.36 o 
  -1   3   5      342.80      295.93      3.16 o 
   0   3   5      102.32       92.44      1.53 o 
   1   3   5        0.63        0.86      0.45 o 
   2   3   5      130.60      161.38      2.35 o 
   3   3   5      188.79      198.90      2.84 o 
   4   3   5       73.34       77.38      1.84 o 
   5   3   5        5.26        5.00      0.87 o 
   6   3   5       21.34       18.60      1.25 o 
   7   3   5        0.02       -2.00      1.34 o 
 -10   4   5        0.50       -0.57      0.77 o 
  -9   4   5        1.62        1.92      0.81 o 
  -8   4   5      164.31      160.09      6.11 o 
  -7   4   5       28.19       29.12      1.35 o 
  -6   4   5       33.12       30.75      1.15 o 
  -5   4   5        2.01        1.35      0.52 o 
  -4   4   5        3.20        2.73      0.47 o 
  -3   4   5      735.39      763.47      8.98 o 
  -2   4   5        0.91        0.78      0.31 o 
  -1   4   5      498.30      508.73      5.04 o 
   0   4   5        0.63        0.90      0.43 o 
   1   4   5       18.25       10.66      0.76 o 
   2   4   5      151.49      160.00      3.27 o 
   3   4   5        9.47       11.01      0.94 o 
   4   4   5       55.70       54.04      1.67 o 
   5   4   5        0.54        1.02      0.74 o 
   6   4   5       11.41       15.51      1.23 o 
   7   4   5        1.49        0.91      1.79 o 
 -10   5   5       21.48       21.99      1.82 o 
  -9   5   5        2.05        3.25      0.86 o 
  -8   5   5      143.28      147.72      2.71 o 
  -7   5   5        0.05       -0.41      0.58 o 
  -6   5   5        2.75        3.58      0.66 o 
  -5   5   5        1.03        0.94      0.51 o 
  -4   5   5        3.78        6.44      1.32 o 
  -3   5   5        0.00       -0.12      1.23 o 
  -2   5   5       20.38       29.84      1.54 o 
  -1   5   5        3.88        7.88      0.62 o 
   0   5   5      125.54      119.11      2.02 o 
   1   5   5       47.74       48.02      1.97 o 
   2   5   5       59.45       55.54      1.63 o 
   3   5   5        2.88        2.18      0.75 o 
   4   5   5       46.65       46.12      2.79 o 
   5   5   5        0.76        2.54      0.79 o 
   6   5   5        0.65        3.35      1.89 o 
 -10   6   5       14.56       14.23      1.76 o 
  -9   6   5        4.19        3.28      1.16 o 
  -8   6   5       22.28       22.30      1.73 o 
  -7   6   5        0.11        0.40      0.90 o 
  -6   6   5       14.06       12.11      1.34 o 
  -5   6   5        0.44        0.15      0.80 o 
  -4   6   5        5.18        5.83      0.98 o 
  -3   6   5       45.44       38.96      1.70 o 
  -2   6   5       61.07       45.64      1.01 o 
  -1   6   5        1.25        0.89      0.79 o 
   0   6   5        6.82        6.88      0.87 o 
   1   6   5      217.50      221.66      3.26 o 
   2   6   5      315.65      320.63      4.25 o 
   3   6   5        1.58        1.29      1.17 o 
   4   6   5        0.00        0.92      1.21 o 
   5   6   5       37.47       40.66      3.70 o 
 -10   7   5       23.64       27.37      2.14 o 
  -9   7   5       59.77       56.28      2.46 o 
  -8   7   5       57.65       55.61      2.30 o 
  -7   7   5       28.65       31.35      2.01 o 
  -6   7   5        1.28        1.94      0.95 o 
  -5   7   5      405.13      385.21      6.03 o 
  -4   7   5       40.37       38.68      1.88 o 
  -3   7   5       49.76       46.30      2.02 o 
  -2   7   5       56.08       53.58      1.27 o 
  -1   7   5       21.00       19.22      1.27 o 
   0   7   5       38.80       34.88      1.39 o 
   1   7   5       40.60       39.60      3.21 o 
   2   7   5       20.97       21.93      1.32 o 
   3   7   5        9.17        9.75      1.04 o 
   4   7   5        0.11        1.17      1.12 o 
   5   7   5        0.44        3.39      1.13 o 
 -10   8   5        7.59        7.20      1.53 o 
  -9   8   5        5.55        6.50      1.32 o 
  -8   8   5        4.99        5.83      1.30 o 
  -7   8   5        4.87        5.91      1.32 o 
  -6   8   5        0.95        1.10      1.07 o 
  -5   8   5       41.21       40.12      2.08 o 
  -4   8   5       22.75       20.07      1.64 o 
  -3   8   5        1.69        0.11      0.96 o 
  -2   8   5        3.37        3.38      1.47 o 
  -1   8   5       51.84       47.07      2.05 o 
   0   8   5       64.01       65.36      1.97 o 
   1   8   5        8.87       10.83      1.05 o 
   2   8   5       30.68       31.88      1.90 o 
   3   8   5       16.96       20.71      1.40 o 
   4   8   5       22.62       27.84      3.37 o 
  -9   9   5        0.58       -2.02      2.40 o 
  -8   9   5        0.31       -0.90      1.42 o 
  -7   9   5        8.12        9.24      1.52 o 
  -6   9   5        0.02       -1.22      0.81 o 
  -5   9   5       56.93       55.88      2.45 o 
  -4   9   5       15.35       13.72      2.10 o 
  -3   9   5       26.67       25.03      2.06 o 
  -2   9   5        0.08        1.58      1.01 o 
  -1   9   5        1.43        0.56      1.51 o 
   0   9   5        3.30        3.39      1.13 o 
   1   9   5       15.83       16.03      1.57 o 
   2   9   5       15.36       15.17      1.30 o 
   3   9   5        1.82        1.90      2.27 o 
  -8  10   5        0.56        1.32      1.31 o 
  -7  10   5        0.02       -1.06      1.09 o 
  -6  10   5        2.71        4.12      1.29 o 
  -5  10   5       15.25       10.55      1.52 o 
  -4  10   5        0.15        0.42      2.49 o 
  -3  10   5        0.67        3.71      1.20 o 
  -2  10   5       13.63       14.51      1.71 o 
  -1  10   5        0.30        1.00      1.64 o 
   0  10   5        1.19        1.59      1.40 o 
   1  10   5       25.88       32.41      2.79 o 
  -7  11   5        7.84        7.13      1.54 o 
  -6  11   5        4.84        8.10      1.59 o 
  -5  11   5       38.82       48.85      2.61 o 
  -4  11   5        6.14        6.67      1.49 o 
  -3  11   5        2.61        1.87      2.20 o 
  -2  11   5        1.68        1.89      1.15 o 
  -1  11   5        0.00        1.81      1.24 o 
  -5  12   5       11.60       11.23      1.79 o 
  -4  12   5        4.00        3.92      1.51 o 
   3 -12   6        4.15        4.97      1.98 o 
   4 -12   6        3.16        6.02      1.62 o 
   0 -11   6        9.96       12.46      1.82 o 
   1 -11   6       12.00       10.96      2.40 o 
   2 -11   6        2.46        2.71      2.60 o 
   3 -11   6        8.08        7.88      1.44 o 
   4 -11   6        0.77        1.74      1.18 o 
   5 -11   6        1.22        2.59      2.72 o 
   6 -11   6        7.46        8.54      1.59 o 
   7 -11   6        0.19        0.99      1.26 o 
  -2 -10   6        0.62       -0.05      1.51 o 
  -1 -10   6        0.26        0.30      1.24 o 
   0 -10   6        1.93        2.54      1.34 o 
   1 -10   6        7.48        5.42      1.00 o 
   2 -10   6        0.94        0.29      1.06 o 
   3 -10   6        0.56        0.82      1.17 o 
   4 -10   6        1.99        1.87      1.71 o 
   5 -10   6       69.29       71.71      2.79 o 
   6 -10   6        2.90        4.64      1.27 o 
   7 -10   6        0.21        1.61      1.26 o 
   8 -10   6        0.09        1.62      1.59 o 
  -3  -9   6        0.19        1.11      1.49 o 
  -2  -9   6        0.25        0.92      1.21 o 
  -1  -9   6        2.27        2.48      1.31 o 
   0  -9   6       19.66       15.93      2.74 o 
   1  -9   6      115.47      112.34      2.44 o 
   2  -9   6       34.85       35.32      1.61 o 
   3  -9   6        9.26       11.48      2.03 o 
   4  -9   6       25.92       25.85      1.47 o 
   5  -9   6        0.74       -0.25      1.13 o 
   6  -9   6        3.16        3.14      0.83 o 
   7  -9   6        6.23        8.71      1.43 o 
   8  -9   6        2.50        0.74      1.45 o 
   9  -9   6        7.57        5.82      1.86 o 
  -4  -8   6       11.86       13.72      2.10 o 
  -3  -8   6        4.49        2.99      1.28 o 
  -2  -8   6        9.11        7.86      1.43 o 
  -1  -8   6       38.88       34.90      2.13 o 
   0  -8   6       15.95       14.13      1.07 o 
   1  -8   6        0.19        0.20      0.68 o 
   2  -8   6       29.99       29.57      1.38 o 
   3  -8   6       18.80       16.68      1.15 o 
   4  -8   6      214.21      203.76      3.23 o 
   5  -8   6        1.60        1.58      0.72 o 
   6  -8   6       18.43       17.31      1.22 o 
   7  -8   6       78.10       76.41      2.19 o 
   8  -8   6       42.31       40.76      2.37 o 
   9  -8   6        0.65        1.15      1.52 o 
  -5  -7   6       31.63       31.29      3.33 o 
  -4  -7   6       17.72       18.69      1.86 o 
  -3  -7   6        1.66        1.72      1.59 o 
  -2  -7   6        0.08       -0.14      1.44 o 
  -1  -7   6      394.70      384.68      4.58 o 
   0  -7   6      263.08      255.16      3.83 o 
   1  -7   6       15.24       15.91      1.05 o 
   2  -7   6       68.70       72.84      1.81 o 
   3  -7   6       79.77       83.20      2.06 o 
   4  -7   6       54.97       50.26      1.61 o 
   5  -7   6      220.19      197.35      3.09 o 
   6  -7   6      125.50      123.23      2.46 o 
   7  -7   6       10.12        9.93      1.04 o 
   8  -7   6        0.32       -1.07      0.90 o 
   9  -7   6        0.20        0.78      0.97 o 
  -6  -6   6        1.02        0.01      1.13 o 
  -5  -6   6        0.05       -1.43      0.95 o 
  -4  -6   6        8.91        6.89      1.35 o 
  -3  -6   6      123.90      126.69      3.42 o 
  -2  -6   6       22.93       23.61      1.78 o 
  -1  -6   6       37.72       34.42      1.14 o 
   0  -6   6       36.89       28.13      1.13 o 
   1  -6   6        0.14        0.74      0.55 o 
   2  -6   6       17.08       21.28      1.16 o 
   3  -6   6      158.48      165.71      2.70 o 
   4  -6   6       35.61       27.49      1.23 o 
   5  -6   6      314.31      314.02      5.40 o 
   6  -6   6       95.39       88.04      2.04 o 
   7  -6   6       12.69       11.22      1.33 o 
   8  -6   6        0.01        0.03      0.83 o 
   9  -6   6       29.56       38.75      2.26 o 
  -7  -5   6        0.04        0.21      1.12 o 
  -6  -5   6        0.00       -1.62      1.08 o 
  -5  -5   6       25.40       24.39      1.95 o 
  -4  -5   6       15.16       14.49      2.03 o 
  -3  -5   6       69.56       70.48      2.49 o 
  -2  -5   6        0.32        0.41      0.84 o 
  -1  -5   6        0.00        0.00      0.40 o 
   0  -5   6        8.23       11.91      0.76 o 
   1  -5   6      326.90      372.70      4.18 o 
   2  -5   6      109.47      109.04      1.91 o 
   3  -5   6      169.39      197.99      2.75 o 
   4  -5   6        5.40        5.16      0.68 o 
   5  -5   6       85.18       87.20      2.46 o 
   6  -5   6      213.12      177.23      2.47 o 
   7  -5   6       10.13       14.40      1.42 o 
   8  -5   6        0.19       -0.44      0.87 o 
   9  -5   6        0.68       -1.03      1.88 o 
  -7  -4   6        0.23       -0.81      2.00 o 
  -6  -4   6        1.83        0.73      1.01 o 
  -5  -4   6        4.01        6.80      1.24 o 
  -4  -4   6       88.44       82.60      2.68 o 
  -3  -4   6      151.22      142.84      3.25 o 
  -2  -4   6        7.11        5.98      0.96 o 
  -1  -4   6        3.09        7.07      0.57 o 
   0  -4   6       98.55       85.08      1.50 o 
   1  -4   6        0.93        6.72      0.58 o 
   2  -4   6        9.66       12.36      0.79 o 
   3  -4   6        0.12       -0.27      0.41 o 
   4  -4   6        7.36        3.84      0.60 o 
   5  -4   6       10.56       14.30      0.90 o 
   6  -4   6       56.28       57.47      1.56 o 
   7  -4   6      286.73      257.27      9.00 o 
   8  -4   6       81.21       71.79      2.84 o 
   9  -4   6        9.13       10.16      1.71 o 
  -8  -3   6        2.36        1.15      1.24 o 
  -7  -3   6        9.45        8.67      1.42 o 
  -6  -3   6       83.02       75.49      2.76 o 
  -5  -3   6      126.28      116.94      3.13 o 
  -4  -3   6       74.86       71.14      2.31 o 
  -3  -3   6        3.18        1.87      0.74 o 
  -2  -3   6       23.95       30.80      1.40 o 
  -1  -3   6     1433.84     1470.61     12.83 o 
   0  -3   6     2135.45     2093.27     17.81 o 
   1  -3   6       44.97       55.04      1.17 o 
   2  -3   6       44.37       48.53      1.12 o 
   3  -3   6      407.09      436.01      4.48 o 
   4  -3   6        4.86        5.77      0.56 o 
   5  -3   6        7.39        6.93      0.67 o 
   6  -3   6        3.05        2.08      0.66 o 
   7  -3   6        4.68        7.35      1.21 o 
   8  -3   6        1.11        0.43      0.99 o 
   9  -3   6        2.66        1.48      1.12 o 
  -9  -2   6       16.75       15.22      2.35 o 
  -8  -2   6        2.47        2.01      1.51 o 
  -7  -2   6       13.77       12.97      1.54 o 
  -6  -2   6       21.57       18.19      1.64 o 
  -5  -2   6      104.00      109.59      4.14 o 
  -4  -2   6       11.81       14.10      1.25 o 
  -3  -2   6       46.73       41.17      1.61 o 
  -2  -2   6       35.89       29.42      1.32 o 
  -1  -2   6        5.41        5.43      0.52 o 
   0  -2   6      259.82      286.65      3.08 o 
   1  -2   6      143.35      147.59      2.66 o 
   2  -2   6      349.75      407.35      3.38 o 
   3  -2   6      734.82      803.59     13.73 o 
   4  -2   6       20.22       22.01      1.03 o 
   5  -2   6      148.87      137.43      2.04 o 
   6  -2   6      750.87      706.49      7.18 o 
   7  -2   6        2.78        1.36      1.03 o 
   8  -2   6        2.36        3.93      1.18 o 
   9  -2   6        0.00       -0.62      1.22 o 
  -9  -1   6       43.01       45.84      2.51 o 
  -8  -1   6        1.54        0.10      1.01 o 
  -7  -1   6       19.77       22.80      1.82 o 
  -6  -1   6        8.49       10.23      1.25 o 
  -5  -1   6       36.09       35.38      1.44 o 
  -4  -1   6       94.02      130.15      1.90 o 
  -3  -1   6      696.99      663.97      5.83 o 
  -2  -1   6     1162.96     1225.74     10.71 o 
  -1  -1   6      477.37      434.01      8.03 o 
   0  -1   6      136.88      146.94      1.85 o 
   1  -1   6       42.85       42.45      0.67 o 
   2  -1   6       60.09       65.42      2.47 o 
   3  -1   6       47.20       53.91      1.69 o 
   4  -1   6       51.02       58.71      1.84 o 
   5  -1   6       45.78       42.12      1.07 o 
   6  -1   6        9.46       14.60      1.48 o 
   7  -1   6       22.62       24.44      1.83 o 
   8  -1   6       13.84       11.86      1.53 o 
   9  -1   6        7.00       11.11      1.70 o 
  -9   0   6       15.10       13.86      1.69 o 
  -8   0   6       10.89        7.12      1.39 o 
  -7   0   6        0.05       -1.24      0.83 o 
  -6   0   6        0.10        0.39      0.47 o 
  -5   0   6       48.37       50.64      1.46 o 
  -4   0   6      308.46      299.85      3.36 o 
  -3   0   6      755.86      824.92      7.55 o 
  -2   0   6       47.82       44.64      1.00 o 
  -1   0   6      134.80      128.72      1.93 o 
   0   0   6      351.90      364.98      3.61 o 
   1   0   6      200.45      159.30      1.53 o 
   2   0   6      193.16      189.45      3.16 o 
   3   0   6        8.53       10.75      0.41 o 
   4   0   6       25.26       28.34      0.85 o 
   5   0   6       31.35       32.96      1.34 o 
   6   0   6       32.57       29.20      1.82 o 
   7   0   6       25.86       26.80      1.98 o 
   8   0   6        7.96        9.49      1.54 o 
   9   0   6        0.04        1.04      1.42 o 
 -10   1   6        6.54        6.45      1.46 o 
  -9   1   6        0.00       -0.91      1.23 o 
  -8   1   6       14.21       16.46      1.62 o 
  -7   1   6        3.23        5.18      0.74 o 
  -6   1   6        0.00       -0.66      0.44 o 
  -5   1   6      227.83      232.85      2.98 o 
  -4   1   6       34.11       35.25      1.02 o 
  -3   1   6        0.19        0.65      0.36 o 
  -2   1   6       58.36       53.60      1.09 o 
  -1   1   6      126.90       90.51      1.40 o 
   0   1   6       18.19       18.02      0.68 o 
   1   1   6      133.08      145.94      1.89 o 
   2   1   6      363.49      405.51      5.59 o 
   3   1   6       16.06       16.80      0.76 o 
   4   1   6       11.04       13.23      0.78 o 
   5   1   6      157.99      157.24      2.54 o 
   6   1   6       86.67       79.83      4.80 o 
   7   1   6        9.41        7.44      1.42 o 
   8   1   6        0.01       -0.84      1.51 o 
 -10   2   6        3.53        5.80      1.41 o 
  -9   2   6       13.70       14.01      1.64 o 
  -8   2   6        8.13        8.46      0.94 o 
  -7   2   6       61.31       62.36      1.88 o 
  -6   2   6       24.70       28.59      1.38 o 
  -5   2   6      793.55      824.27     11.39 o 
  -4   2   6        1.71        1.49      0.48 o 
  -3   2   6       18.94       22.94      0.83 o 
  -2   2   6      642.20      656.05      6.11 o 
  -1   2   6      165.19      170.29      2.55 o 
   0   2   6     1513.02     1585.46     13.68 o 
   1   2   6       47.67       41.32      1.08 o 
   2   2   6      315.50      291.67      3.39 o 
   3   2   6       53.16       54.40      1.94 o 
   4   2   6        7.78        9.10      0.79 o 
   5   2   6        3.92        6.48      1.06 o 
   6   2   6        0.01        0.49      1.73 o 
   7   2   6        0.45       -0.40      1.11 o 
   8   2   6       41.84       46.07      2.59 o 
 -10   3   6        0.12       -0.57      1.06 o 
  -9   3   6       23.32       26.31      1.46 o 
  -8   3   6        9.67        7.97      0.94 o 
  -7   3   6       29.33       32.55      1.63 o 
  -6   3   6      117.33      121.94      2.17 o 
  -5   3   6       16.13       13.02      1.08 o 
  -4   3   6        0.35        0.80      0.43 o 
  -3   3   6      122.15      121.82      1.81 o 
  -2   3   6     1425.25     1508.06     13.08 o 
  -1   3   6      998.83     1085.82     10.29 o 
   0   3   6        7.30        4.20      0.54 o 
   1   3   6       39.92       35.68      1.21 o 
   2   3   6       67.07       72.46      1.57 o 
   3   3   6       29.01       21.92      1.14 o 
   4   3   6      232.96      215.52      3.21 o 
   5   3   6      102.26       82.36      2.01 o 
   6   3   6        5.09        3.75      1.23 o 
   7   3   6        1.37        0.76      1.18 o 
 -10   4   6        2.79        2.74      3.65 o 
  -9   4   6       66.86       67.79      3.63 o 
  -8   4   6       56.83       56.33      3.00 o 
  -7   4   6        2.25        2.51      0.67 o 
  -6   4   6       38.02       38.45      1.28 o 
  -5   4   6        1.49        1.58      0.52 o 
  -4   4   6        1.17        1.41      0.47 o 
  -3   4   6      154.00      138.57      3.57 o 
  -2   4   6     7255.87     7294.71     61.32 o 
  -1   4   6        1.92        2.81      0.49 o 
   0   4   6        6.08       10.01      0.72 o 
   1   4   6       76.61       73.26      1.63 o 
   2   4   6       25.55       27.45      1.17 o 
   3   4   6       35.87       36.17      1.39 o 
   4   4   6       17.61       18.64      1.91 o 
   5   4   6      105.08      102.19      2.33 o 
   6   4   6        2.58        1.04      1.40 o 
   7   4   6        2.67        2.67      1.96 o 
 -10   5   6        0.02        0.92      1.01 o 
  -9   5   6       62.64       65.76      2.48 o 
  -8   5   6       39.65       42.01      1.67 o 
  -7   5   6       35.77       35.50      1.35 o 
  -6   5   6       23.68       22.90      1.12 o 
  -5   5   6       28.03       31.21      1.08 o 
  -4   5   6       35.37       41.77      1.68 o 
  -3   5   6      852.39      894.34     12.63 o 
  -2   5   6       35.66       46.15      1.03 o 
  -1   5   6      148.86      146.41      2.18 o 
   0   5   6        1.15        1.52      0.56 o 
   1   5   6      234.56      248.49      3.39 o 
   2   5   6       12.01       10.84      1.02 o 
   3   5   6      133.03      123.42      2.45 o 
   4   5   6       16.32       16.76      1.22 o 
   5   5   6        0.82        1.55      0.85 o 
   6   5   6        0.04       -1.22      1.59 o 
 -10   6   6       14.30       16.45      1.76 o 
  -9   6   6        0.29        0.28      1.71 o 
  -8   6   6      109.36      110.11      3.11 o 
  -7   6   6       61.71       62.12      2.34 o 
  -6   6   6      247.23      255.72      4.66 o 
  -5   6   6       86.41       71.49      2.26 o 
  -4   6   6      163.95      173.29      9.61 o 
  -3   6   6       38.61       33.31      3.42 o 
  -2   6   6       13.54        8.75      1.19 o 
  -1   6   6        0.01       -0.70      0.47 o 
   0   6   6       57.35       54.12      2.26 o 
   1   6   6        0.28        0.67      0.73 o 
   2   6   6        3.38        3.41      1.41 o 
   3   6   6        8.35        8.43      1.00 o 
   4   6   6        4.97        6.31      0.97 o 
   5   6   6        0.09        1.50      0.82 o 
 -10   7   6        0.21       -1.55      1.03 o 
  -9   7   6       91.30       93.49      3.13 o 
  -8   7   6       11.73        9.36      1.42 o 
  -7   7   6       14.17       12.21      1.41 o 
  -6   7   6        9.47       10.59      1.36 o 
  -5   7   6       74.04       66.01      2.33 o 
  -4   7   6       10.35        8.20      2.10 o 
  -3   7   6        1.50        1.25      0.93 o 
  -2   7   6       73.39       68.30      2.33 o 
  -1   7   6        3.63        2.21      0.63 o 
   0   7   6       19.06       17.88      2.25 o 
   1   7   6        4.82        3.26      0.82 o 
   2   7   6       19.64       20.55      1.32 o 
   3   7   6       22.16       24.38      1.46 o 
   4   7   6        7.16        9.97      1.07 o 
  -9   8   6        8.04       11.76      1.60 o 
  -8   8   6        3.40        3.34      1.22 o 
  -7   8   6       32.73       30.75      2.12 o 
  -6   8   6       10.36        9.93      1.38 o 
  -5   8   6       26.55       27.77      1.93 o 
  -4   8   6      141.20      131.02      4.45 o 
  -3   8   6        5.13        4.21      1.57 o 
  -2   8   6       26.40       26.03      3.01 o 
  -1   8   6        3.21        1.97      1.00 o 
   0   8   6        3.27        3.13      1.04 o 
   1   8   6        6.64        5.69      0.92 o 
   2   8   6        9.95        9.58      1.08 o 
   3   8   6        0.05        1.77      0.85 o 
  -9   9   6        6.38       10.48      5.65 o 
  -8   9   6        0.30       -0.94      0.96 o 
  -7   9   6        0.03       -1.37      0.94 o 
  -6   9   6        1.63        1.40      1.10 o 
  -5   9   6        0.79        0.62      1.06 o 
  -4   9   6       26.97       25.16      3.15 o 
  -3   9   6        1.10        1.87      1.16 o 
  -2   9   6      123.45      121.17      3.41 o 
  -1   9   6        8.26        8.42      1.37 o 
   0   9   6       13.85       13.38      1.53 o 
   1   9   6        1.16        1.69      1.08 o 
   2   9   6       29.54       37.75      2.38 o 
  -8  10   6        2.71        1.56      1.34 o 
  -7  10   6       16.66       19.21      2.20 o 
  -6  10   6        8.87        8.01      1.51 o 
  -5  10   6        7.69        4.85      1.36 o 
  -4  10   6        4.20        2.39      1.24 o 
  -3  10   6        4.57        3.52      1.23 o 
  -2  10   6       13.84       13.21      1.71 o 
  -1  10   6        1.22        2.30      1.22 o 
   0  10   6        1.15        3.86      2.74 o 
   1  10   6        4.35        9.19      2.49 o 
  -7  11   6        5.56        5.95      1.54 o 
  -6  11   6        0.21       -0.63      1.14 o 
  -5  11   6        0.47        0.46      1.22 o 
  -4  11   6       19.50       15.70      1.85 o 
  -3  11   6        3.73        5.32      1.42 o 
  -2  11   6        1.19        0.23      1.18 o 
  -1  11   6        0.01       -0.91      1.12 o 
   0 -11   7        5.40        5.21      1.60 o 
   1 -11   7        1.70        5.79      3.38 o 
   2 -11   7        6.01        9.44      2.27 o 
   3 -11   7        2.09        3.66      1.28 o 
   4 -11   7        3.57        6.47      1.40 o 
   5 -11   7        8.55        8.80      1.53 o 
   6 -11   7        1.31        3.81      1.34 o 
  -2 -10   7        0.66        0.00      2.44 o 
  -1 -10   7        4.65        7.48      1.55 o 
   0 -10   7       24.88       27.21      2.19 o 
   1 -10   7       27.11       27.08      2.14 o 
   2 -10   7       11.22       12.71      1.22 o 
   3 -10   7        7.81        6.95      1.19 o 
   4 -10   7        2.36        1.58      1.33 o 
   5 -10   7        2.32        2.56      1.22 o 
   6 -10   7       14.27       14.18      3.04 o 
   7 -10   7        6.24        8.93      2.03 o 
   8 -10   7       12.62       12.85      2.40 o 
  -3  -9   7        0.42        1.70      1.37 o 
  -2  -9   7        7.43        7.11      1.52 o 
  -1  -9   7       11.32       11.26      2.27 o 
   0  -9   7        0.04       -1.43      1.22 o 
   1  -9   7        6.65        5.12      0.93 o 
   2  -9   7       58.81       62.34      3.47 o 
   3  -9   7       60.60       59.86      1.87 o 
   4  -9   7      100.64      105.67      2.45 o 
   5  -9   7       84.86       81.30      2.19 o 
   6  -9   7        0.28        1.60      0.82 o 
   7  -9   7        1.32        2.85      0.98 o 
   8  -9   7       12.60       14.04      2.33 o 
  -4  -8   7       16.02       17.46      1.99 o 
  -3  -8   7        6.48        6.90      1.46 o 
  -2  -8   7        5.11        1.60      1.20 o 
  -1  -8   7        0.03       -1.43      0.96 o 
   0  -8   7        0.78        0.50      0.78 o 
   1  -8   7        1.17        1.03      0.72 o 
   2  -8   7       12.22       12.05      1.05 o 
   3  -8   7       26.31       20.42      1.28 o 
   4  -8   7       20.13       21.77      1.69 o 
   5  -8   7       13.03       11.64      1.39 o 
   6  -8   7       78.42       73.72      2.24 o 
   7  -8   7        1.98        2.36      0.99 o 
   8  -8   7        8.45        6.97      1.29 o 
   9  -8   7        0.63        1.58      1.09 o 
  -5  -7   7        1.74       -0.60      1.16 o 
  -4  -7   7        0.04       -0.03      1.09 o 
  -3  -7   7        1.34        0.58      1.20 o 
  -2  -7   7       15.83       13.62      1.52 o 
  -1  -7   7       75.35       62.28      2.47 o 
   0  -7   7        5.26        5.27      0.99 o 
   1  -7   7        7.33        9.85      1.33 o 
   2  -7   7       41.76       39.45      1.46 o 
   3  -7   7      161.11      145.56      2.61 o 
   4  -7   7        2.19        1.90      0.76 o 
   5  -7   7       12.95        7.78      1.07 o 
   6  -7   7       16.59       19.55      1.28 o 
   7  -7   7       35.80       33.12      1.94 o 
   8  -7   7        1.01        2.58      1.03 o 
   9  -7   7        0.38        1.87      1.10 o 
  -6  -6   7        2.45        2.22      1.28 o 
  -5  -6   7        7.97        7.68      1.48 o 
  -4  -6   7       11.56        8.74      2.27 o 
  -3  -6   7       60.75       57.07      2.43 o 
  -2  -6   7        0.31       -1.44      0.96 o 
  -1  -6   7       88.64       98.90      1.86 o 
   0  -6   7       47.98       45.51      1.34 o 
   1  -6   7      212.50      205.61      3.05 o 
   2  -6   7      141.96      136.33      2.34 o 
   3  -6   7      436.22      416.14      4.81 o 
   4  -6   7       66.86       61.53      1.67 o 
   5  -6   7       34.11       30.91      1.41 o 
   6  -6   7      118.61      116.86      2.34 o 
   7  -6   7       90.32       82.93      4.79 o 
   8  -6   7       10.11       10.18      1.37 o 
   9  -6   7       22.86       31.17      4.90 o 
  -7  -5   7        4.86        4.73      1.42 o 
  -6  -5   7        6.29        7.09      1.46 o 
  -5  -5   7        0.75        2.38      1.06 o 
  -4  -5   7        1.83        0.74      0.99 o 
  -3  -5   7       35.09       35.24      2.98 o 
  -2  -5   7      185.93      169.12      5.01 o 
  -1  -5   7      107.90      116.54      1.94 o 
   0  -5   7       77.61       84.32      1.67 o 
   1  -5   7        0.04        1.66      0.53 o 
   2  -5   7      189.16      200.51      2.78 o 
   3  -5   7      598.43      617.78      6.59 o 
   4  -5   7        0.47        0.64      0.56 o 
   5  -5   7      230.80      223.95      4.62 o 
   6  -5   7       20.48       14.46      1.03 o 
   7  -5   7        0.20       -0.70      0.83 o 
   8  -5   7        1.10        3.89      1.09 o 
   9  -5   7       26.75       33.25      2.38 o 
  -7  -4   7        2.78        1.21      1.54 o 
  -6  -4   7        0.01       -1.08      0.95 o 
  -5  -4   7      166.71      154.80      7.32 o 
  -4  -4   7      573.20      558.88      8.15 o 
  -3  -4   7      207.27      202.56      4.02 o 
  -2  -4   7       18.31       22.97      1.53 o 
  -1  -4   7        1.96        1.96      0.57 o 
   0  -4   7       72.42       99.52      1.71 o 
   1  -4   7      792.47      822.78      7.79 o 
   2  -4   7     1015.84     1096.62     10.04 o 
   3  -4   7       37.26       39.11      1.15 o 
   4  -4   7      223.72      228.28      2.96 o 
   5  -4   7       65.37       60.94      1.51 o 
   6  -4   7       69.16       68.43      2.38 o 
   7  -4   7        5.56        3.21      1.04 o 
   8  -4   7        0.06       -0.41      0.93 o 
   9  -4   7        0.01       -0.47      0.95 o 
  -8  -3   7        9.52        7.50      1.46 o 
  -7  -3   7        0.08       -0.87      0.89 o 
  -6  -3   7       12.92       14.13      1.57 o 
  -5  -3   7        0.32        1.07      0.94 o 
  -4  -3   7      348.90      324.14      5.38 o 
  -3  -3   7        0.11        0.02      0.74 o 
  -2  -3   7       41.16       57.40      2.54 o 
  -1  -3   7      557.81      595.65      8.22 o 
   0  -3   7       92.13      121.33      2.79 o 
   1  -3   7       28.40       32.63      0.98 o 
   2  -3   7        4.58        5.99      0.54 o 
   3  -3   7      628.10      621.39      6.04 o 
   4  -3   7       11.13       11.16      0.72 o 
   5  -3   7      341.49      318.37      3.67 o 
   6  -3   7      200.69      189.83      4.00 o 
   7  -3   7      109.08       98.82      4.08 o 
   8  -3   7        1.51        2.51      1.15 o 
   9  -3   7        1.05        1.78      2.86 o 
  -8  -2   7        5.73        4.87      1.33 o 
  -7  -2   7       36.29       32.62      2.60 o 
  -6  -2   7       62.13       53.07      2.52 o 
  -5  -2   7        2.99        2.76      1.96 o 
  -4  -2   7       15.58       13.30      1.24 o 
  -3  -2   7       14.68        9.57      1.00 o 
  -2  -2   7     2908.93     3048.22     25.73 o 
  -1  -2   7      428.00      499.69      4.95 o 
   0  -2   7      728.03      760.97      7.04 o 
   1  -2   7      368.09      388.54      3.97 o 
   2  -2   7        1.89        2.26      0.79 o 
   3  -2   7      136.64      131.78      2.70 o 
   4  -2   7        4.33        5.05      0.89 o 
   5  -2   7       36.33       30.01      1.67 o 
   6  -2   7       23.90       19.74      1.67 o 
   7  -2   7        2.74        6.62      2.10 o 
   8  -2   7        0.45        0.98      2.18 o 
   9  -2   7        8.25        6.11      1.46 o 
  -9  -1   7       12.63       12.12      1.71 o 
  -8  -1   7       10.63        9.85      1.53 o 
  -7  -1   7        0.31        0.92      1.27 o 
  -6  -1   7       64.83       58.97      2.30 o 
  -5  -1   7        0.00        1.20      1.13 o 
  -4  -1   7       11.03       11.17      0.53 o 
  -3  -1   7      209.02      174.34      2.19 o 
  -2  -1   7      108.24       84.02      1.40 o 
  -1  -1   7        1.03        1.54      0.43 o 
   0  -1   7       95.00       92.44      2.46 o 
   1  -1   7       52.00       42.13      0.87 o 
   2  -1   7      982.42      968.17     16.18 o 
   3  -1   7      625.23      667.37      8.33 o 
   4  -1   7      134.39      136.66      2.96 o 
   5  -1   7        0.20        0.53      0.87 o 
   6  -1   7      122.89      121.59      6.73 o 
   7  -1   7      131.86      124.55      4.24 o 
   8  -1   7        0.23        0.29      1.32 o 
   9  -1   7       18.03       18.44      2.03 o 
  -9   0   7        0.08       -0.56      1.01 o 
  -8   0   7        4.91        4.37      1.40 o 
  -7   0   7       33.03       30.85      1.90 o 
  -6   0   7        5.40        4.52      0.60 o 
  -5   0   7        0.40        0.42      0.39 o 
  -4   0   7       61.69       60.33      1.86 o 
  -3   0   7      318.56      343.46      3.69 o 
  -2   0   7      554.56      623.28      7.42 o 
  -1   0   7       78.67       53.66      1.13 o 
   0   0   7      328.34      309.63      3.27 o 
   1   0   7       49.52       54.65      1.63 o 
   2   0   7       43.20       38.76      1.52 o 
   3   0   7       97.83      108.61      2.49 o 
   4   0   7       33.13       29.42      0.79 o 
   5   0   7      121.56      115.63      1.90 o 
   6   0   7       67.96       68.91      2.58 o 
   7   0   7        3.15        5.42      1.32 o 
   8   0   7        5.85        8.66      1.89 o 
 -10   1   7        0.06        0.69      1.25 o 
  -9   1   7       23.62       26.52      2.08 o 
  -8   1   7        9.66        8.39      1.36 o 
  -7   1   7       91.47       95.84      3.24 o 
  -6   1   7        1.31        0.61      0.51 o 
  -5   1   7       75.01       69.82      2.13 o 
  -4   1   7      774.25      776.20      7.40 o 
  -3   1   7        0.21       -0.51      0.36 o 
  -2   1   7      330.77      358.67      3.77 o 
  -1   1   7       32.18       35.52      0.94 o 
   0   1   7        2.30        3.72      0.47 o 
   1   1   7     1977.64     2098.67     17.89 o 
   2   1   7      378.58      376.08      4.59 o 
   3   1   7        0.58        1.04      0.40 o 
   4   1   7       38.61       41.54      1.43 o 
   5   1   7      347.91      324.43      4.02 o 
   6   1   7       11.65       10.87      1.59 o 
   7   1   7       21.42       18.29      2.03 o 
   8   1   7        2.57        0.96      2.62 o 
 -10   2   7        5.86        5.98      1.46 o 
  -9   2   7        0.00       -0.08      1.09 o 
  -8   2   7       38.37       42.82      2.22 o 
  -7   2   7        0.10        0.77      0.59 o 
  -6   2   7      133.37      144.26      4.54 o 
  -5   2   7        2.27        1.44      0.54 o 
  -4   2   7       20.98       15.68      0.81 o 
  -3   2   7       42.01       47.35      1.98 o 
  -2   2   7      267.69      310.46      4.31 o 
  -1   2   7       39.72       48.72      1.12 o 
   0   2   7      631.56      650.61      6.21 o 
   1   2   7      161.04      188.37      2.69 o 
   2   2   7       45.41       52.80      1.33 o 
   3   2   7       81.68       94.94      1.81 o 
   4   2   7      207.34      210.39      3.02 o 
   5   2   7      285.47      249.39      4.20 o 
   6   2   7      106.68      102.81      3.18 o 
   7   2   7        0.00        1.67      1.14 o 
   8   2   7        1.76        1.22      1.83 o 
 -10   3   7        0.05       -2.03      1.35 o 
  -9   3   7       19.14       20.08      1.83 o 
  -8   3   7       55.02       59.71      1.78 o 
  -7   3   7       12.46       12.74      1.73 o 
  -6   3   7      113.63      112.50      2.09 o 
  -5   3   7      289.93      300.69      3.64 o 
  -4   3   7      118.17      129.31      2.01 o 
  -3   3   7      162.21      187.41      2.43 o 
  -2   3   7       38.37       43.61      1.11 o 
  -1   3   7     3073.12     3215.89     33.21 o 
   0   3   7       78.16      100.63      1.73 o 
   1   3   7       15.36       12.70      0.83 o 
   2   3   7       28.35       34.06      2.41 o 
   3   3   7      258.22      254.26      3.43 o 
   4   3   7      555.69      542.27      6.07 o 
   5   3   7        7.53       12.28      2.15 o 
   6   3   7       31.16       28.04      2.07 o 
   7   3   7        8.14        9.77      1.98 o 
 -10   4   7       11.96       14.19      1.70 o 
  -9   4   7        5.89        5.70      1.17 o 
  -8   4   7       11.55       11.12      1.02 o 
  -7   4   7       72.64       76.17      1.85 o 
  -6   4   7       44.99       43.37      1.38 o 
  -5   4   7        0.10        1.08      0.54 o 
  -4   4   7       46.72       44.84      1.18 o 
  -3   4   7      101.17       99.68      1.63 o 
  -2   4   7     2528.42     2290.15     21.79 o 
  -1   4   7        1.61        3.91      0.63 o 
   0   4   7      171.07      177.10      2.51 o 
   1   4   7        5.68        4.20      0.69 o 
   2   4   7      428.81      438.82      5.05 o 
   3   4   7        6.42        7.38      0.88 o 
   4   4   7      135.85      135.39      3.84 o 
   5   4   7      110.47      114.36      3.81 o 
   6   4   7        3.35        4.95      1.41 o 
 -10   5   7        9.92       10.36      1.41 o 
  -9   5   7       10.67       11.64      1.40 o 
  -8   5   7       17.13       16.30      1.52 o 
  -7   5   7        0.21       -0.31      0.68 o 
  -6   5   7       40.66       42.71      1.54 o 
  -5   5   7       44.97       41.42      1.50 o 
  -4   5   7        0.25       -1.00      0.66 o 
  -3   5   7       11.92       12.97      1.32 o 
  -2   5   7       21.55       14.58      0.76 o 
  -1   5   7        4.58        3.27      0.58 o 
   0   5   7       18.71       15.93      0.96 o 
   1   5   7      282.15      260.05      3.57 o 
   2   5   7      520.96      527.31      5.99 o 
   3   5   7       11.75       11.16      1.05 o 
   4   5   7        0.03        0.78      0.77 o 
   5   5   7        5.27        6.14      1.33 o 
   6   5   7        0.00        0.59      1.22 o 
 -10   6   7       27.26       31.75      2.22 o 
  -9   6   7       41.80       41.00      2.14 o 
  -8   6   7        1.65        2.55      1.37 o 
  -7   6   7       28.38       25.47      1.77 o 
  -6   6   7      336.70      352.39     11.26 o 
  -5   6   7      376.07      363.33      5.70 o 
  -4   6   7       85.07       75.92      2.37 o 
  -3   6   7        0.13       -0.04      1.74 o 
  -2   6   7      110.69      116.27      1.85 o 
  -1   6   7       70.63       77.23      1.68 o 
   0   6   7      106.51       91.29      2.01 o 
   1   6   7       50.38       53.62      2.09 o 
   2   6   7        1.06        2.11      0.77 o 
   3   6   7       13.45       15.74      1.22 o 
   4   6   7       15.40       15.02      1.24 o 
   5   6   7        0.03        1.00      1.18 o 
 -10   7   7        1.06       -0.06      1.76 o 
  -9   7   7       51.11       54.18      2.51 o 
  -8   7   7       13.64       13.94      1.55 o 
  -7   7   7       22.01       22.22      2.30 o 
  -6   7   7        3.95        2.88      1.11 o 
  -5   7   7        1.97        1.87      0.99 o 
  -4   7   7       73.45       69.88      3.38 o 
  -3   7   7       36.89       37.33      2.01 o 
  -2   7   7       19.79       20.27      1.79 o 
  -1   7   7       60.25       54.32      3.48 o 
   0   7   7      296.89      290.95      4.36 o 
   1   7   7       70.44       65.84      1.91 o 
   2   7   7        0.43        1.13      0.79 o 
   3   7   7       11.83       11.08      1.14 o 
   4   7   7        0.03        0.92      1.30 o 
  -9   8   7        3.59        4.23      2.96 o 
  -8   8   7        1.70        2.21      2.30 o 
  -7   8   7       39.25       38.28      2.13 o 
  -6   8   7       81.42       80.69      2.80 o 
  -5   8   7        4.82        4.84      1.17 o 
  -4   8   7      141.30      127.62      3.37 o 
  -3   8   7        7.95        7.54      1.71 o 
  -2   8   7       18.66       15.29      1.54 o 
  -1   8   7        0.84        2.12      1.01 o 
   0   8   7        1.55        0.98      1.02 o 
   1   8   7        4.44        5.00      0.91 o 
   2   8   7        4.15        7.72      1.04 o 
   3   8   7        0.06        1.24      0.83 o 
  -9   9   7        0.15        2.60      1.32 o 
  -8   9   7        2.87        3.33      1.52 o 
  -7   9   7        8.94        8.74      1.47 o 
  -6   9   7        5.28        4.04      1.29 o 
  -5   9   7        2.13        2.82      1.10 o 
  -4   9   7        5.96        3.82      1.16 o 
  -3   9   7       16.94       13.71      1.59 o 
  -2   9   7        1.54        1.34      1.04 o 
  -1   9   7       17.41       13.73      1.57 o 
   0   9   7        1.08        2.53      1.12 o 
   1   9   7        1.07        1.19      1.09 o 
   2   9   7        2.35        4.60      1.24 o 
  -8  10   7        1.93        1.14      1.51 o 
  -7  10   7        7.61        6.57      1.50 o 
  -6  10   7       10.08        8.22      2.38 o 
  -5  10   7        0.13        0.34      1.13 o 
  -4  10   7       12.76       13.55      1.71 o 
  -3  10   7       21.11       21.58      1.96 o 
  -2  10   7        0.08        0.93      1.13 o 
  -1  10   7        0.17        0.93      1.08 o 
   0  10   7        0.50       -0.02      1.10 o 
  -7  11   7        0.04       -1.44      1.22 o 
  -6  11   7        3.09        4.75      1.54 o 
  -5  11   7        5.51        4.88      1.38 o 
  -4  11   7        4.76        3.42      2.96 o 
  -3  11   7       22.52       22.59      2.09 o 
  -2  11   7        4.36        4.03      2.15 o 
   0 -11   8        9.95       12.43      1.85 o 
   1 -11   8        1.89        4.40      1.46 o 
   2 -11   8        7.74       12.08      2.49 o 
   3 -11   8       12.39       13.07      1.61 o 
   4 -11   8       12.79       14.07      1.67 o 
   5 -11   8        8.76        9.11      1.52 o 
   6 -11   8        3.69        2.51      1.35 o 
  -1 -10   8        0.10        0.98      1.37 o 
   0 -10   8        7.51        7.51      1.64 o 
   1 -10   8        1.86        2.52      1.30 o 
   2 -10   8       66.88       80.23      2.29 o 
   3 -10   8       11.80       14.67      1.27 o 
   4 -10   8        1.15        2.52      1.15 o 
   5 -10   8       37.52       36.45      1.74 o 
   6 -10   8        3.32        3.52      1.74 o 
   7 -10   8        0.01       -1.12      1.39 o 
  -3  -9   8       11.11       14.31      3.86 o 
  -2  -9   8        0.02        0.26      1.27 o 
  -1  -9   8        0.11        1.10      1.19 o 
   0  -9   8       12.04       11.44      1.79 o 
   1  -9   8        9.16        9.77      1.03 o 
   2  -9   8        5.26        4.51      0.96 o 
   3  -9   8       24.71       24.26      1.58 o 
   4  -9   8        8.70        8.16      1.06 o 
   5  -9   8        1.34        1.18      0.79 o 
   6  -9   8        5.66        5.80      1.33 o 
   7  -9   8       10.08       15.10      1.56 o 
   8  -9   8        0.03        0.98      1.32 o 
  -4  -8   8        8.76       10.54      1.73 o 
  -3  -8   8        3.90        3.62      1.33 o 
  -2  -8   8        0.32        0.89      1.71 o 
  -1  -8   8        8.80        8.28      2.00 o 
   0  -8   8       85.28       73.68      1.92 o 
   1  -8   8        3.58        2.49      0.76 o 
   2  -8   8       40.40       41.66      1.59 o 
   3  -8   8      112.62      109.91      2.38 o 
   4  -8   8       13.39       11.40      1.37 o 
   5  -8   8       69.34       65.38      1.94 o 
   6  -8   8       58.23       60.11      1.90 o 
   7  -8   8       17.79       15.49      1.57 o 
   8  -8   8        5.87        5.69      1.27 o 
  -5  -7   8        0.85       -0.69      1.10 o 
  -4  -7   8       29.13       33.61      4.43 o 
  -3  -7   8       26.12       22.13      3.75 o 
  -2  -7   8        4.06        3.17      1.19 o 
  -1  -7   8       89.34       79.84      2.79 o 
   0  -7   8        0.48        0.39      0.66 o 
   1  -7   8       48.21       47.28      1.54 o 
   2  -7   8      150.35      156.01      3.60 o 
   3  -7   8      391.97      387.61      4.77 o 
   4  -7   8      244.85      261.23      4.24 o 
   5  -7   8      210.77      215.20      3.33 o 
   6  -7   8        9.67        8.72      1.28 o 
   7  -7   8        4.00        2.63      1.04 o 
   8  -7   8        9.03       14.22      1.61 o 
   9  -7   8        0.10        1.28      1.12 o 
  -6  -6   8        0.83        1.62      1.31 o 
  -5  -6   8        1.91        0.93      1.16 o 
  -4  -6   8        0.43        0.36      1.07 o 
  -3  -6   8        0.83        0.61      1.13 o 
  -2  -6   8      158.34      149.82      3.65 o 
  -1  -6   8      371.11      353.38      4.23 o 
   0  -6   8        1.58        1.03      0.59 o 
   1  -6   8        0.24       -0.83      0.57 o 
   2  -6   8      141.67      127.05      2.28 o 
   3  -6   8      297.52      301.65      3.89 o 
   4  -6   8      224.07      214.22      3.86 o 
   5  -6   8        0.81        0.54      0.66 o 
   6  -6   8       37.61       44.09      3.43 o 
   7  -6   8       41.55       34.25      2.05 o 
   8  -6   8       26.45       31.55      4.26 o 
   9  -6   8        5.08        7.01      1.49 o 
  -7  -5   8        0.93        1.46      1.22 o 
  -6  -5   8        8.17        9.53      1.58 o 
  -5  -5   8        6.95        9.76      3.70 o 
  -4  -5   8       15.87       12.48      1.53 o 
  -3  -5   8       18.48       17.42      1.60 o 
  -2  -5   8       27.97       33.06      4.50 o 
  -1  -5   8       69.76       69.46      2.57 o 
   0  -5   8        5.11        4.05      0.65 o 
   1  -5   8       68.26       70.56      2.31 o 
   2  -5   8       83.49       90.53      1.84 o 
   3  -5   8       23.61       23.24      1.13 o 
   4  -5   8        0.40        0.64      0.65 o 
   5  -5   8      184.31      178.17      2.78 o 
   6  -5   8       33.62       30.00      1.78 o 
   7  -5   8        2.99        4.18      1.66 o 
   8  -5   8        6.73        7.24      1.33 o 
   9  -5   8        0.89        1.66      1.32 o 
  -7  -4   8        3.47        3.89      2.38 o 
  -6  -4   8        0.19       -0.22      0.96 o 
  -5  -4   8        4.12        3.68      1.16 o 
  -4  -4   8       89.83       94.94      4.48 o 
  -3  -4   8       37.70       42.65      3.75 o 
  -2  -4   8      273.35      276.31      4.72 o 
  -1  -4   8        7.97        8.85      0.70 o 
   0  -4   8        7.39        7.16      0.66 o 
   1  -4   8       18.16       17.96      0.92 o 
   2  -4   8      212.77      218.33      2.86 o 
   3  -4   8       99.29      111.95      1.89 o 
   4  -4   8       97.35       86.69      1.67 o 
   5  -4   8      251.41      220.56      4.22 o 
   6  -4   8       38.94       48.56      2.19 o 
   7  -4   8      101.05       90.04      4.97 o 
   8  -4   8        0.78        0.02      1.64 o 
   9  -4   8       15.01       19.88      3.04 o 
  -8  -3   8        0.16       -0.18      1.13 o 
  -7  -3   8        8.78        7.50      1.44 o 
  -6  -3   8        3.57        3.41      1.21 o 
  -5  -3   8       45.83       47.83      2.22 o 
  -4  -3   8      164.62      161.74      3.62 o 
  -3  -3   8       56.28       51.07      2.64 o 
  -2  -3   8      345.27      332.86      3.65 o 
  -1  -3   8      786.36      772.95      7.37 o 
   0  -3   8     1072.95     1128.05     11.96 o 
   1  -3   8        3.59        2.67      0.52 o 
   2  -3   8      260.15      273.33      3.18 o 
   3  -3   8      180.89      168.70      2.21 o 
   4  -3   8       27.26       29.89      1.55 o 
   5  -3   8      500.87      493.43      7.16 o 
   6  -3   8      392.13      371.98      6.18 o 
   7  -3   8       17.20       20.13      1.75 o 
   8  -3   8        1.63        2.33      2.54 o 
   9  -3   8       32.26       41.33      2.51 o 
  -8  -2   8        7.81        9.00      1.56 o 
  -7  -2   8        1.44        0.86      1.08 o 
  -6  -2   8      138.67      136.33      3.58 o 
  -5  -2   8       19.02       20.87      1.70 o 
  -4  -2   8       22.77       20.28      1.79 o 
  -3  -2   8       11.28       14.37      1.20 o 
  -2  -2   8     4359.92     4373.25     59.30 o 
  -1  -2   8      326.66      283.04      3.25 o 
   0  -2   8      111.03      121.82      1.86 o 
   1  -2   8        7.70        6.33      1.60 o 
   2  -2   8      193.91      232.77      2.67 o 
   3  -2   8      312.14      339.56      5.09 o 
   4  -2   8       15.05       13.80      1.25 o 
   5  -2   8       19.62       17.04      1.49 o 
   6  -2   8       13.36       11.39      1.45 o 
   7  -2   8       30.65       31.35      2.03 o 
   8  -2   8        1.87        2.78      1.23 o 
   9  -2   8       19.11       19.88      2.69 o 
  -9  -1   8       45.37       47.51      2.55 o 
  -8  -1   8       10.23        9.45      1.56 o 
  -7  -1   8       34.02       33.02      2.01 o 
  -6  -1   8       26.55       20.80      2.59 o 
  -5  -1   8        2.90        3.70      1.03 o 
  -4  -1   8        1.24        1.25      0.49 o 
  -3  -1   8      121.52      123.62      2.47 o 
  -2  -1   8      424.48      399.43      4.21 o 
  -1  -1   8      990.15      954.84      9.78 o 
   0  -1   8       46.43       48.16      1.10 o 
   1  -1   8      204.59      189.91      2.30 o 
   2  -1   8      150.93      142.69      2.85 o 
   3  -1   8       94.78      105.69      2.50 o 
   4  -1   8      120.96      125.28      2.96 o 
   5  -1   8        7.34        6.33      1.44 o 
   6  -1   8       24.33       25.15      1.90 o 
   7  -1   8        5.25        6.14      1.31 o 
   8  -1   8        2.04        1.04      1.17 o 
  -9   0   8        7.22        7.53      1.53 o 
  -8   0   8       90.34       86.46      3.03 o 
  -7   0   8       23.47       20.64      1.81 o 
  -6   0   8       92.58       96.55      1.80 o 
  -5   0   8        4.78        4.23      0.55 o 
  -4   0   8        0.00       -0.49      0.35 o 
  -3   0   8        0.52       -0.46      0.39 o 
  -2   0   8        5.14        6.64      0.58 o 
  -1   0   8      385.25      345.56      3.71 o 
   0   0   8       58.18       56.58      1.69 o 
   1   0   8      187.19      194.60      2.35 o 
   2   0   8      802.10      797.04      9.62 o 
   3   0   8        3.76        7.66      1.03 o 
   4   0   8        1.80        1.00      0.86 o 
   5   0   8       16.95       18.04      2.38 o 
   6   0   8       35.22       33.43      1.94 o 
   7   0   8        6.77        6.51      1.36 o 
   8   0   8       15.91       16.88      1.91 o 
  -9   1   8        0.09       -0.42      1.12 o 
  -8   1   8        4.56        2.49      1.20 o 
  -7   1   8        8.71        7.95      1.25 o 
  -6   1   8      117.30      120.62      2.14 o 
  -5   1   8       37.55       34.68      1.16 o 
  -4   1   8      159.55      177.22      2.47 o 
  -3   1   8        0.13        1.20      0.46 o 
  -2   1   8      101.52       90.24      1.59 o 
  -1   1   8        2.42        5.58      0.85 o 
   0   1   8       70.62       69.00      1.31 o 
   1   1   8        7.30        6.48      0.60 o 
   2   1   8       15.02       14.18      0.75 o 
   3   1   8       42.26       36.21      0.96 o 
   4   1   8       88.31       81.19      1.55 o 
   5   1   8      668.29      664.46      9.22 o 
   6   1   8       12.23       11.72      1.46 o 
   7   1   8        7.94       10.54      2.23 o 
   8   1   8       10.57       12.22      1.78 o 
 -10   2   8        2.50        1.44      2.18 o 
  -9   2   8       48.80       46.48      4.79 o 
  -8   2   8       16.14       15.08      1.63 o 
  -7   2   8        9.54        9.90      0.92 o 
  -6   2   8        0.02       -0.27      0.89 o 
  -5   2   8       96.44      113.89      2.41 o 
  -4   2   8        7.82        9.59      0.72 o 
  -3   2   8        7.23       10.38      0.70 o 
  -2   2   8        2.02        0.60      0.42 o 
  -1   2   8      236.76      231.80      2.83 o 
   0   2   8        2.40        4.02      0.56 o 
   1   2   8      220.52      218.10      4.24 o 
   2   2   8      379.58      399.42      4.44 o 
   3   2   8       53.93       60.51      1.67 o 
   4   2   8       72.93       75.15      1.72 o 
   5   2   8        0.23       -0.34      1.01 o 
   6   2   8       15.14       16.86      1.79 o 
   7   2   8        3.42        3.29      1.30 o 
 -10   3   8        4.75        3.72      1.33 o 
  -9   3   8       22.71       22.03      1.88 o 
  -8   3   8        9.55        9.77      1.69 o 
  -7   3   8       14.57       15.24      1.06 o 
  -6   3   8        1.64        1.03      0.61 o 
  -5   3   8       23.24       23.75      1.06 o 
  -4   3   8        0.33       -0.09      0.47 o 
  -3   3   8        0.75        1.27      0.51 o 
  -2   3   8       43.45       30.70      1.06 o 
  -1   3   8      230.26      235.19      3.28 o 
   0   3   8       73.74       82.74      1.61 o 
   1   3   8        7.37       11.44      0.85 o 
   2   3   8        6.47        7.83      0.79 o 
   3   3   8        0.00        0.33      0.60 o 
   4   3   8        0.06        0.83      0.69 o 
   5   3   8       46.04       42.72      2.26 o 
   6   3   8       10.12        7.10      3.23 o 
   7   3   8        0.21       -0.89      1.42 o 
 -10   4   8        0.18        0.91      1.62 o 
  -9   4   8       29.32       27.71      1.49 o 
  -8   4   8        4.40        4.70      1.24 o 
  -7   4   8        3.81        2.39      0.71 o 
  -6   4   8       18.92       18.33      1.08 o 
  -5   4   8       61.51       61.19      1.58 o 
  -4   4   8       14.08       14.31      1.24 o 
  -3   4   8      170.24      153.05      2.21 o 
  -2   4   8     1460.35     1478.95     13.16 o 
  -1   4   8       98.08      103.13      1.87 o 
   0   4   8        4.28        4.48      0.67 o 
   1   4   8       12.88       11.87      0.92 o 
   2   4   8        0.13       -0.33      0.66 o 
   3   4   8        5.08        5.59      1.03 o 
   4   4   8        1.85        1.75      0.87 o 
   5   4   8        5.48        5.53      1.35 o 
   6   4   8        3.93        3.42      1.28 o 
 -10   5   8       10.43        8.12      1.79 o 
  -9   5   8       29.44       28.27      1.97 o 
  -8   5   8       10.08        8.80      1.29 o 
  -7   5   8      117.26      120.01      3.11 o 
  -6   5   8        4.71        4.40      0.78 o 
  -5   5   8       57.39       54.81      1.45 o 
  -4   5   8        7.77        7.27      0.56 o 
  -3   5   8      275.21      272.25      3.25 o 
  -2   5   8      405.72      388.83      4.33 o 
  -1   5   8      427.51      402.41      4.56 o 
   0   5   8       39.59       35.71      1.84 o 
   1   5   8      734.30      720.08      7.50 o 
   2   5   8       27.49       27.68      1.40 o 
   3   5   8       11.74       15.43      1.17 o 
   4   5   8       37.04       37.60      1.63 o 
   5   5   8       29.38       31.25      2.17 o 
   6   5   8        0.17        0.74      2.15 o 
 -10   6   8        0.55        0.53      1.06 o 
  -9   6   8        0.52        1.03      1.09 o 
  -8   6   8       19.53       20.77      1.75 o 
  -7   6   8        0.69        0.35      0.97 o 
  -6   6   8      152.57      150.02      3.51 o 
  -5   6   8      142.48      141.52      3.33 o 
  -4   6   8        7.27        7.65      1.14 o 
  -3   6   8        3.51        3.39      0.95 o 
  -2   6   8        9.09        9.89      0.73 o 
  -1   6   8       33.19       30.02      1.24 o 
   0   6   8       99.33       83.30      1.99 o 
   1   6   8       22.43       23.07      1.56 o 
   2   6   8       61.06       59.53      2.64 o 
   3   6   8        4.66        5.49      0.94 o 
   4   6   8       15.58       16.29      1.32 o 
   5   6   8       10.02       17.09      2.06 o 
 -10   7   8       14.95       15.67      1.83 o 
  -9   7   8       74.92       72.42      4.74 o 
  -8   7   8        0.72       -0.27      0.96 o 
  -7   7   8       33.89       29.56      3.62 o 
  -6   7   8       26.02       26.32      1.91 o 
  -5   7   8       78.37       73.66      2.50 o 
  -4   7   8      159.53      140.77      3.39 o 
  -3   7   8      137.74      131.43      3.27 o 
  -2   7   8        0.32       -0.59      0.99 o 
  -1   7   8       79.69       75.81      1.81 o 
   0   7   8        1.51        1.51      0.73 o 
   1   7   8       16.56       16.71      1.23 o 
   2   7   8        4.37        4.68      0.94 o 
   3   7   8        1.25        1.95      0.88 o 
   4   7   8        6.45       10.24      1.61 o 
  -9   8   8        0.43       -0.04      1.14 o 
  -8   8   8        0.96        0.13      2.44 o 
  -7   8   8       21.69       19.75      1.84 o 
  -6   8   8       81.82       87.88      2.96 o 
  -5   8   8       33.39       28.88      1.89 o 
  -4   8   8       35.04       33.09      5.41 o 
  -3   8   8        5.52        2.21      1.09 o 
  -2   8   8        5.24        5.36      1.18 o 
  -1   8   8        0.61       -0.19      1.06 o 
   0   8   8       58.44       63.14      2.84 o 
   1   8   8        0.50        2.63      1.20 o 
   2   8   8       14.75       17.53      2.62 o 
   3   8   8        0.81        3.69      1.18 o 
  -9   9   8        9.29       13.06      2.82 o 
  -8   9   8        5.50        7.46      1.62 o 
  -7   9   8        0.64       -0.51      1.05 o 
  -6   9   8        4.30        5.24      1.32 o 
  -5   9   8        2.79        1.56      1.06 o 
  -4   9   8        2.84        2.92      1.14 o 
  -3   9   8        0.69        1.74      1.12 o 
  -2   9   8        4.14        2.67      1.21 o 
  -1   9   8        8.88       10.45      1.69 o 
   0   9   8        3.48        5.92      1.31 o 
   1   9   8        0.57        1.46      1.13 o 
   2   9   8        0.01        0.45      1.40 o 
  -8  10   8        0.05       -0.64      2.18 o 
  -7  10   8        9.54        9.13      1.66 o 
  -6  10   8        0.04        0.76      1.21 o 
  -5  10   8        0.20       -0.13      1.09 o 
  -4  10   8        6.03        5.68      1.33 o 
  -3  10   8        5.21        4.19      1.33 o 
  -2  10   8       15.26       19.25      1.92 o 
  -1  10   8        2.48        1.62      1.22 o 
   0  10   8        8.40       10.96      1.61 o 
  -6  11   8        0.71        0.60      1.31 o 
  -5  11   8        0.89        1.74      1.36 o 
  -4  11   8        0.08        0.89      1.23 o 
  -3  11   8        0.34        1.58      1.26 o 
  -2  11   8        0.42        2.10      1.36 o 
   1 -11   9        0.02        1.29      1.36 o 
   2 -11   9        4.94        7.54      2.84 o 
   3 -11   9       55.91       72.73      3.21 o 
   4 -11   9        2.65        5.99      1.39 o 
   5 -11   9        3.60        7.52      1.42 o 
  -1 -10   9        0.09       -1.12      1.25 o 
   0 -10   9        9.57        9.02      1.63 o 
   1 -10   9       13.35       13.13      1.71 o 
   2 -10   9       43.43       51.23      2.36 o 
   3 -10   9       33.11       40.28      1.76 o 
   4 -10   9        8.13       10.01      1.16 o 
   5 -10   9        5.43        5.26      1.73 o 
   6 -10   9        0.01       -0.58      1.52 o 
   7 -10   9       24.55       32.57      3.35 o 
  -3  -9   9        2.25        0.58      1.74 o 
  -2  -9   9        2.81        4.89      1.44 o 
  -1  -9   9        5.02        7.67      1.88 o 
   0  -9   9        0.12       -0.29      1.17 o 
   1  -9   9        2.13        1.99      0.88 o 
   2  -9   9       18.90       18.05      1.73 o 
   3  -9   9        3.14        2.57      1.66 o 
   4  -9   9        2.06        2.29      1.09 o 
   5  -9   9       26.37       27.84      1.73 o 
   6  -9   9        4.06        3.90      1.08 o 
   7  -9   9        4.43        6.53      1.26 o 
   8  -9   9        0.00        0.49      1.07 o 
  -4  -8   9        6.48       11.30      1.77 o 
  -3  -8   9        2.14        1.83      1.26 o 
  -2  -8   9       15.73       11.24      1.62 o 
  -1  -8   9       35.02       35.33      2.20 o 
   0  -8   9        6.74        8.17      1.44 o 
   1  -8   9        1.41       -0.18      0.73 o 
   2  -8   9       15.59       15.90      2.15 o 
   3  -8   9        1.07        0.89      0.76 o 
   4  -8   9       20.72       19.19      1.90 o 
   5  -8   9       18.92       16.76      3.22 o 
   6  -8   9        4.74        6.77      1.20 o 
   7  -8   9        4.16        6.50      1.30 o 
   8  -8   9        3.37        5.74      2.49 o 
  -5  -7   9        2.96        1.92      1.57 o 
  -4  -7   9        0.03        0.35      1.27 o 
  -3  -7   9       29.91       26.85      2.13 o 
  -2  -7   9        0.05       -0.55      0.99 o 
  -1  -7   9        4.99        1.76      1.10 o 
   0  -7   9      186.64      173.47      4.42 o 
   1  -7   9       27.17       29.38      1.62 o 
   2  -7   9       29.39       24.65      1.31 o 
   3  -7   9      249.14      235.31      3.49 o 
   4  -7   9       33.40       30.02      1.41 o 
   5  -7   9       38.99       38.36      1.57 o 
   6  -7   9        0.69        0.77      0.96 o 
   7  -7   9       21.37       20.63      1.91 o 
   8  -7   9        8.55       13.29      1.65 o 
  -6  -6   9        0.08       -0.96      1.21 o 
  -5  -6   9        4.37        2.47      1.25 o 
  -4  -6   9        5.48        6.07      1.41 o 
  -3  -6   9        0.15        1.23      1.05 o 
  -2  -6   9       63.21       56.20      3.65 o 
  -1  -6   9      125.94      117.49      2.47 o 
   0  -6   9       21.73       16.58      1.14 o 
   1  -6   9       48.58       48.39      1.78 o 
   2  -6   9        4.01        5.10      0.80 o 
   3  -6   9      337.97      336.22      4.28 o 
   4  -6   9        9.25        8.86      1.09 o 
   5  -6   9        9.48       11.23      0.97 o 
   6  -6   9       51.58       52.85      3.30 o 
   7  -6   9        7.72        5.83      1.96 o 
   8  -6   9        8.03        9.22      2.15 o 
   9  -6   9        4.96        7.07      1.49 o 
  -6  -5   9        4.39        6.10      1.44 o 
  -5  -5   9        0.34       -1.32      0.88 o 
  -4  -5   9        1.00        0.12      1.01 o 
  -3  -5   9        1.55       -1.41      0.94 o 
  -2  -5   9       46.27       44.96      2.15 o 
  -1  -5   9       81.01       74.53      2.71 o 
   0  -5   9        2.17        0.98      0.58 o 
   1  -5   9       19.48       23.86      2.00 o 
   2  -5   9       43.92       40.07      1.50 o 
   3  -5   9      165.72      151.59      2.48 o 
   4  -5   9       26.91       19.82      1.09 o 
   5  -5   9      200.02      208.83      5.24 o 
   6  -5   9        9.88       12.97      1.47 o 
   7  -5   9        6.01        7.41      1.30 o 
   8  -5   9        1.42        1.80      1.11 o 
   9  -5   9       14.41       18.45      2.01 o 
  -7  -4   9       11.56       11.65      1.77 o 
  -6  -4   9        0.55        0.09      1.06 o 
  -5  -4   9        2.55        3.54      1.23 o 
  -4  -4   9      179.01      183.33      4.11 o 
  -3  -4   9        4.57        6.36      1.23 o 
  -2  -4   9        0.53       -0.37      0.46 o 
  -1  -4   9      274.87      240.23      3.58 o 
   0  -4   9       61.40       62.95      1.49 o 
   1  -4   9       63.23       65.82      1.52 o 
   2  -4   9        1.40        2.54      0.57 o 
   3  -4   9       80.19       68.13      1.49 o 
   4  -4   9      138.75      137.71      2.12 o 
   5  -4   9      188.55      175.93      3.83 o 
   6  -4   9      109.66       97.39      4.80 o 
   7  -4   9       19.78       20.26      1.79 o 
   8  -4   9        7.88        8.92      1.52 o 
   9  -4   9        0.00       -1.50      1.15 o 
  -8  -3   9        0.47        0.46      1.20 o 
  -7  -3   9       23.80       20.77      3.81 o 
  -6  -3   9       11.66       13.62      1.66 o 
  -5  -3   9        0.42        0.85      1.00 o 
  -4  -3   9      124.13      118.23      3.14 o 
  -3  -3   9       38.54       33.03      1.78 o 
  -2  -3   9       70.89       70.89      4.57 o 
  -1  -3   9      549.42      541.14      7.58 o 
   0  -3   9      148.31      155.15      2.29 o 
   1  -3   9      123.41      132.78      2.05 o 
   2  -3   9       15.80       15.54      0.78 o 
   3  -3   9       81.64       75.17      1.30 o 
   4  -3   9      205.94      209.05      4.01 o 
   5  -3   9      256.94      279.45      5.09 o 
   6  -3   9       39.92       38.64      2.99 o 
   7  -3   9       17.82       16.49      1.69 o 
   8  -3   9        1.18        0.84      1.11 o 
   9  -3   9        0.82        1.87      1.35 o 
  -8  -2   9        2.90        1.97      1.27 o 
  -7  -2   9        4.65        4.07      1.30 o 
  -6  -2   9       30.39       25.97      2.33 o 
  -5  -2   9      160.21      158.59      3.75 o 
  -4  -2   9       33.17       26.55      1.69 o 
  -3  -2   9       85.36       87.63      1.44 o 
  -2  -2   9     1521.49     1516.27     18.62 o 
  -1  -2   9       16.58       12.78      1.31 o 
   0  -2   9      117.49      116.50      1.87 o 
   1  -2   9      233.26      230.09      2.82 o 
   2  -2   9       40.08       47.48      0.98 o 
   3  -2   9       27.58       23.22      1.59 o 
   4  -2   9      325.79      344.65      5.51 o 
   5  -2   9        4.23        3.11      1.35 o 
   6  -2   9       85.16       79.13      2.76 o 
   7  -2   9       30.88       27.98      2.07 o 
   8  -2   9       14.94       19.73      1.96 o 
  -9  -1   9       17.58       19.40      2.11 o 
  -8  -1   9       16.41       18.34      1.89 o 
  -7  -1   9        4.95        3.99      1.18 o 
  -6  -1   9       48.64       47.69      2.57 o 
  -5  -1   9       44.62       44.48      2.07 o 
  -4  -1   9       60.07       59.34      1.30 o 
  -3  -1   9      339.29      383.13      4.19 o 
  -2  -1   9     1037.56     1012.46      9.32 o 
  -1  -1   9       43.60       41.70      1.19 o 
   0  -1   9      305.21      341.07      3.74 o 
   1  -1   9        5.01        3.74      0.44 o 
   2  -1   9      870.50      935.82     11.15 o 
   3  -1   9      131.16      118.76      3.96 o 
   4  -1   9        0.23       -0.62      0.74 o 
   5  -1   9      133.34      116.23      4.60 o 
   6  -1   9        3.86        2.61      1.12 o 
   7  -1   9        1.73        3.56      1.23 o 
   8  -1   9        3.52        4.72      1.67 o 
  -9   0   9       12.57        9.29      1.66 o 
  -8   0   9        0.13        0.52      1.09 o 
  -7   0   9       54.29       52.96      2.36 o 
  -6   0   9        0.32       -1.17      0.86 o 
  -5   0   9      255.35      273.91      3.43 o 
  -4   0   9       43.29       47.77      1.22 o 
  -3   0   9       16.83       22.29      0.95 o 
  -2   0   9      511.39      497.11      5.11 o 
  -1   0   9        3.68        4.58      0.56 o 
   0   0   9       83.75       84.40      1.50 o 
   1   0   9       88.84       89.63      1.60 o 
   2   0   9      487.36      502.96      6.80 o 
   3   0   9       14.55       12.54      1.25 o 
   4   0   9        1.42        1.38      0.94 o 
   5   0   9       48.35       46.74      2.11 o 
   6   0   9       45.80       44.84      2.32 o 
   7   0   9        8.17        7.30      1.40 o 
   8   0   9        3.95        2.22      1.35 o 
  -9   1   9        0.39       -1.73      1.73 o 
  -8   1   9       27.25       29.36      2.89 o 
  -7   1   9       17.58       18.93      1.70 o 
  -6   1   9        5.91        6.26      0.74 o 
  -5   1   9        7.15        9.83      0.80 o 
  -4   1   9      257.09      256.71      4.49 o 
  -3   1   9       10.83        9.13      0.71 o 
  -2   1   9        4.62        6.09      0.61 o 
  -1   1   9       63.53       76.59      2.04 o 
   0   1   9       17.15       25.30      0.90 o 
   1   1   9      227.62      225.33      2.80 o 
   2   1   9      120.49      133.24      1.96 o 
   3   1   9      238.88      238.35      2.90 o 
   4   1   9        0.08       -0.17      0.86 o 
   5   1   9        8.14       14.14      1.59 o 
   6   1   9       54.90       46.34      2.27 o 
   7   1   9        1.65        2.59      1.30 o 
   8   1   9        2.80        3.08      2.23 o 
  -9   2   9        0.03        0.48      1.18 o 
  -8   2   9       13.27       12.88      3.13 o 
  -7   2   9        2.41        2.96      0.89 o 
  -6   2   9       25.93       25.05      1.36 o 
  -5   2   9        0.00       -0.09      0.50 o 
  -4   2   9      103.75      108.81      1.95 o 
  -3   2   9        4.06        5.75      0.63 o 
  -2   2   9      116.80      120.25      1.92 o 
  -1   2   9       30.59       35.61      1.10 o 
   0   2   9      198.38      195.84      2.63 o 
   1   2   9        4.70        8.16      0.73 o 
   2   2   9      155.31      157.09      2.38 o 
   3   2   9       43.61       46.97      1.36 o 
   4   2   9       55.01       51.77      2.27 o 
   5   2   9        0.01        0.52      1.40 o 
   6   2   9       57.63       58.74      2.68 o 
   7   2   9        0.36        0.11      1.54 o 
 -10   3   9        0.00       -1.09      1.17 o 
  -9   3   9       24.16       21.79      1.89 o 
  -8   3   9        2.71        2.33      0.79 o 
  -7   3   9        1.61        1.46      0.64 o 
  -6   3   9       48.27       48.77      1.48 o 
  -5   3   9      109.18      123.32      2.19 o 
  -4   3   9       83.33       81.78      1.69 o 
  -3   3   9      269.59      273.69      3.38 o 
  -2   3   9       88.73       70.92      1.50 o 
  -1   3   9      137.58      139.97      3.60 o 
   0   3   9        5.23        4.53      0.66 o 
   1   3   9       17.25       15.41      1.06 o 
   2   3   9        6.96        7.99      1.07 o 
   3   3   9      109.38      104.47      2.12 o 
   4   3   9       93.88       91.25      3.69 o 
   5   3   9        5.06        3.78      1.23 o 
   6   3   9       22.51       21.29      1.95 o 
   7   3   9        2.86        3.96      1.64 o 
 -10   4   9        3.07        4.33      1.86 o 
  -9   4   9        5.09        5.08      1.94 o 
  -8   4   9        0.43       -0.19      0.72 o 
  -7   4   9        2.68        2.38      0.72 o 
  -6   4   9      101.35      107.57      2.15 o 
  -5   4   9        0.67        0.63      0.59 o 
  -4   4   9       89.28       91.79      1.80 o 
  -3   4   9      175.59      191.86      2.68 o 
  -2   4   9       87.07       93.47      1.77 o 
  -1   4   9      476.80      482.43      5.20 o 
   0   4   9        0.46        1.47      0.80 o 
   1   4   9       53.79       53.08      1.67 o 
   2   4   9        0.39       -0.02      0.74 o 
   3   4   9        4.32        3.69      0.81 o 
   4   4   9       43.71       46.39      4.68 o 
   5   4   9        9.42       11.02      1.57 o 
   6   4   9        2.45        0.14      1.23 o 
 -10   5   9        5.75        5.99      1.96 o 
  -9   5   9       67.17       63.80      2.51 o 
  -8   5   9        0.01        0.80      1.94 o 
  -7   5   9        6.02        6.07      1.15 o 
  -6   5   9       16.93       15.12      1.84 o 
  -5   5   9       10.98       12.01      1.09 o 
  -4   5   9      195.80      185.80      3.70 o 
  -3   5   9       59.21       60.32      1.37 o 
  -2   5   9       65.64       68.58      1.54 o 
  -1   5   9        5.83        5.40      0.71 o 
   0   5   9       14.86       16.28      1.08 o 
   1   5   9      306.18      299.42      4.06 o 
   2   5   9      121.90      123.78      2.49 o 
   3   5   9       23.86       24.46      1.40 o 
   4   5   9       14.63       14.04      1.64 o 
   5   5   9        0.22        0.33      1.13 o 
 -10   6   9        0.45       -0.41      1.10 o 
  -9   6   9       12.09       12.61      1.54 o 
  -8   6   9        2.01        1.19      1.03 o 
  -7   6   9       18.75       20.32      2.25 o 
  -6   6   9      110.39      106.01      2.93 o 
  -5   6   9       38.98       40.43      1.88 o 
  -4   6   9      119.40      126.62      4.16 o 
  -3   6   9      563.99      539.98      8.73 o 
  -2   6   9       35.21       26.78      1.13 o 
  -1   6   9       36.94       30.33      1.30 o 
   0   6   9       37.90       37.08      1.46 o 
   1   6   9       56.41       62.73      1.83 o 
   2   6   9       17.89       18.56      1.31 o 
   3   6   9       12.00       13.38      1.21 o 
   4   6   9        4.17        4.02      1.32 o 
  -9   7   9       16.32       19.06      1.92 o 
  -8   7   9       16.20       16.60      1.76 o 
  -7   7   9       48.22       44.72      2.72 o 
  -6   7   9       35.95       34.72      1.97 o 
  -5   7   9       25.26       25.16      1.85 o 
  -4   7   9       30.55       28.75      2.00 o 
  -3   7   9       27.93       22.26      1.74 o 
  -2   7   9       14.53       12.73      1.83 o 
  -1   7   9       11.18       12.52      1.41 o 
   0   7   9        7.14        7.23      0.94 o 
   1   7   9       43.64       42.43      1.70 o 
   2   7   9        2.08        3.67      0.91 o 
   3   7   9       46.74       54.47      2.58 o 
   4   7   9        2.77        5.48      1.42 o 
  -9   8   9        0.20       -0.63      1.66 o 
  -8   8   9       10.88        9.84      1.50 o 
  -7   8   9        4.46        4.99      1.29 o 
  -6   8   9       24.78       22.93      2.11 o 
  -5   8   9       14.02       13.98      1.56 o 
  -4   8   9        8.34        7.23      1.29 o 
  -3   8   9       40.23       36.69      2.08 o 
  -2   8   9       12.70       11.59      1.47 o 
  -1   8   9        0.01        0.77      1.11 o 
   0   8   9       16.98       15.36      1.62 o 
   1   8   9        9.26       11.15      2.10 o 
   2   8   9        0.46        1.62      1.16 o 
  -8   9   9        0.20       -0.77      0.99 o 
  -7   9   9        2.11        1.60      1.20 o 
  -6   9   9       25.52       17.58      1.84 o 
  -5   9   9        0.41        0.38      1.02 o 
  -4   9   9        0.02        1.00      1.59 o 
  -3   9   9       30.74       29.04      3.79 o 
  -2   9   9        0.13        1.73      1.15 o 
  -1   9   9        3.99        6.02      1.94 o 
   0   9   9        5.89        8.82      1.46 o 
   1   9   9       17.20       18.65      1.83 o 
  -7  10   9        5.11        3.15      1.52 o 
  -6  10   9       26.72       30.57      2.34 o 
  -5  10   9        4.45        3.91      1.28 o 
  -4  10   9        0.58        0.25      1.15 o 
  -3  10   9        3.13        0.06      1.12 o 
  -2  10   9        2.66        1.64      1.24 o 
  -1  10   9        0.90       -0.90      1.17 o 
   0  10   9        3.74        7.08      1.52 o 
  -5  11   9       14.74       13.13      2.49 o 
  -4  11   9        0.23        0.55      1.28 o 
  -3  11   9       14.35       16.43      1.92 o 
   2 -11  10        0.39        0.42      1.54 o 
   3 -11  10        1.17        2.94      1.05 o 
   4 -11  10       27.21       40.00      6.38 o 
  -1 -10  10        5.34        4.74      1.56 o 
   0 -10  10        8.44       11.52      1.78 o 
   1 -10  10       28.16       34.00      2.40 o 
   2 -10  10       32.51       38.71      3.23 o 
   3 -10  10       24.06       25.23      1.58 o 
   4 -10  10       13.28       19.34      1.44 o 
   5 -10  10        4.02        2.59      1.08 o 
   6 -10  10        8.95       13.92      3.69 o 
  -2  -9  10        0.22       -0.31      1.19 o 
  -1  -9  10        0.66        0.80      1.20 o 
   0  -9  10        0.15        1.77      1.24 o 
   1  -9  10        6.88       11.28      1.56 o 
   2  -9  10       14.57       16.04      1.28 o 
   3  -9  10        3.39        2.09      0.86 o 
   4  -9  10        0.93        0.81      0.80 o 
   5  -9  10       10.43       12.16      1.47 o 
   6  -9  10       35.37       35.31      2.17 o 
   7  -9  10        5.58        9.93      1.76 o 
  -4  -8  10        0.03       -1.66      1.27 o 
  -3  -8  10        0.07       -1.00      1.22 o 
  -2  -8  10       13.00       15.29      1.75 o 
  -1  -8  10        6.33        6.27      1.39 o 
   0  -8  10       29.61       26.68      2.10 o 
   1  -8  10        5.45        6.19      0.90 o 
   2  -8  10        2.84        1.53      0.77 o 
   3  -8  10        0.86        2.51      0.85 o 
   4  -8  10       61.17       59.13      1.90 o 
   5  -8  10       45.31       48.50      3.23 o 
   6  -8  10        1.37        0.99      1.93 o 
   7  -8  10        4.30        7.22      1.35 o 
   8  -8  10        5.48        4.37      1.31 o 
  -5  -7  10        4.59        5.03      1.58 o 
  -4  -7  10        3.46        4.20      2.33 o 
  -3  -7  10        0.98        0.89      1.14 o 
  -2  -7  10        5.87        4.56      1.25 o 
  -1  -7  10        2.85        1.67      1.12 o 
   0  -7  10       90.86       79.48      2.00 o 
   1  -7  10        8.91        9.02      0.96 o 
   2  -7  10       49.93       42.05      2.25 o 
   3  -7  10       43.62       40.98      1.57 o 
   4  -7  10        8.26        8.29      0.96 o 
   5  -7  10        4.91        5.82      1.21 o 
   6  -7  10        9.88        7.92      1.28 o 
   7  -7  10        5.59        6.35      2.74 o 
   8  -7  10        1.89        1.85      1.19 o 
  -6  -6  10        2.47        2.79      1.67 o 
  -5  -6  10        2.37        0.52      1.26 o 
  -4  -6  10        0.43        0.39      1.17 o 
  -3  -6  10        4.25        2.55      1.21 o 
  -2  -6  10        0.27        0.27      1.01 o 
  -1  -6  10        5.15        2.67      1.19 o 
   0  -6  10        4.53        4.23      0.79 o 
   1  -6  10       26.42       26.14      1.29 o 
   2  -6  10       24.32       29.37      1.36 o 
   3  -6  10      136.23      131.84      2.47 o 
   4  -6  10       83.47       78.31      2.31 o 
   5  -6  10        5.30        5.60      1.18 o 
   6  -6  10        1.56        3.97      1.13 o 
   7  -6  10       14.45       14.71      1.66 o 
   8  -6  10        0.18       -0.39      1.44 o 
  -6  -5  10       14.80       13.42      2.52 o 
  -5  -5  10        8.42        7.59      1.49 o 
  -4  -5  10        6.62        6.27      1.31 o 
  -3  -5  10       22.04       22.25      1.84 o 
  -2  -5  10      301.37      276.00      6.97 o 
  -1  -5  10       21.55       21.04      1.55 o 
   0  -5  10       13.64       11.87      0.93 o 
   1  -5  10       78.24       64.85      1.67 o 
   2  -5  10       89.91       84.92      1.89 o 
   3  -5  10        0.92        1.33      0.64 o 
   4  -5  10      246.83      249.32      3.38 o 
   5  -5  10        2.96        3.39      1.11 o 
   6  -5  10      121.91      109.42      3.20 o 
   7  -5  10       12.97       10.63      1.45 o 
   8  -5  10        0.08       -1.07      1.01 o 
  -7  -4  10        1.11        0.83      2.28 o 
  -6  -4  10        0.10       -1.29      0.98 o 
  -5  -4  10        0.40        1.84      1.09 o 
  -4  -4  10       46.01       40.80      2.19 o 
  -3  -4  10       15.09       13.28      1.48 o 
  -2  -4  10      220.88      217.57      2.89 o 
  -1  -4  10       75.30       74.76      1.68 o 
   0  -4  10        7.52        6.74      0.78 o 
   1  -4  10       96.01       81.56      1.74 o 
   2  -4  10      315.74      296.88      3.68 o 
   3  -4  10       34.84       32.04      1.43 o 
   4  -4  10       46.54       39.88      1.89 o 
   5  -4  10       30.68       27.93      1.85 o 
   6  -4  10       22.78       20.78      1.80 o 
   7  -4  10       15.45       11.90      1.60 o 
   8  -4  10        0.27       -0.74      1.11 o 
  -8  -3  10        0.72        1.41      1.32 o 
  -7  -3  10        0.43        0.38      1.13 o 
  -6  -3  10       19.78       19.62      1.90 o 
  -5  -3  10       11.19        9.81      1.48 o 
  -4  -3  10       28.62       26.62      3.89 o 
  -3  -3  10        2.30        2.73      1.03 o 
  -2  -3  10        0.16        0.48      0.74 o 
  -1  -3  10       67.64       67.08      1.55 o 
   0  -3  10       55.36       54.87      1.42 o 
   1  -3  10        2.29        1.58      0.52 o 
   2  -3  10        0.28        1.19      0.46 o 
   3  -3  10        0.11        0.87      0.87 o 
   4  -3  10      164.68      157.68      3.51 o 
   5  -3  10      770.27      708.52      9.73 o 
   6  -3  10       30.57       30.09      2.09 o 
   7  -3  10        0.09       -0.68      0.92 o 
   8  -3  10        0.04        0.36      1.12 o 
  -8  -2  10        0.16       -1.41      1.07 o 
  -7  -2  10        0.10        0.22      1.40 o 
  -6  -2  10       12.95       12.10      1.71 o 
  -5  -2  10      197.50      189.81      4.24 o 
  -4  -2  10      290.40      289.03      5.12 o 
  -3  -2  10      100.29      102.70      2.16 o 
  -2  -2  10      223.27      217.12      3.32 o 
  -1  -2  10      286.24      307.30      4.19 o 
   0  -2  10       92.40      108.90      1.87 o 
   1  -2  10       39.88       38.48      1.13 o 
   2  -2  10       54.36       60.13      1.15 o 
   3  -2  10       78.52       81.62      2.47 o 
   4  -2  10        9.40        7.86      1.20 o 
   5  -2  10       47.91       43.17      2.21 o 
   6  -2  10      185.72      162.00      3.98 o 
   7  -2  10        3.43        2.44      1.24 o 
   8  -2  10        4.78       10.60      2.06 o 
  -8  -1  10        1.82        2.58      1.28 o 
  -7  -1  10        5.24        4.88      1.27 o 
  -6  -1  10       23.23       19.28      1.71 o 
  -5  -1  10      199.83      198.85      4.20 o 
  -4  -1  10       62.89       66.12      1.41 o 
  -3  -1  10       16.51       16.75      0.89 o 
  -2  -1  10        1.55        5.41      0.73 o 
  -1  -1  10      492.55      521.54      5.41 o 
   0  -1  10       46.32       55.23      1.30 o 
   1  -1  10       40.31       37.18      1.02 o 
   2  -1  10       15.87       13.37      1.26 o 
   3  -1  10       13.70       17.58      2.82 o 
   4  -1  10       67.36       63.06      2.35 o 
   5  -1  10        1.19        0.50      0.93 o 
   6  -1  10       39.53       42.42      2.98 o 
   7  -1  10        1.08        1.84      1.17 o 
   8  -1  10       13.61       16.52      1.97 o 
  -9   0  10        9.65       10.73      1.93 o 
  -8   0  10        0.14       -1.51      1.00 o 
  -7   0  10       44.21       41.37      2.22 o 
  -6   0  10       29.59       27.72      1.90 o 
  -5   0  10       40.96       45.95      1.31 o 
  -4   0  10        2.14        0.90      0.48 o 
  -3   0  10       24.14       24.27      1.16 o 
  -2   0  10       15.26       17.10      0.94 o 
  -1   0  10      181.61      167.52      2.40 o 
   0   0  10      366.93      407.70      7.46 o 
   1   0  10      650.32      652.46      6.39 o 
   2   0  10      138.46      142.64      3.11 o 
   3   0  10        9.17        5.65      1.06 o 
   4   0  10       56.91       52.54      2.22 o 
   5   0  10       94.75       95.48      3.00 o 
   6   0  10        6.20        8.79      1.79 o 
   7   0  10        0.19       -0.13      1.14 o 
   8   0  10        3.83        1.19      1.33 o 
  -9   1  10        1.13        0.62      2.03 o 
  -8   1  10        0.08       -1.07      1.06 o 
  -7   1  10       65.93       66.88      2.57 o 
  -6   1  10       89.96       93.91      1.97 o 
  -5   1  10       13.90       15.88      0.95 o 
  -4   1  10        8.60        9.20      0.85 o 
  -3   1  10        1.67        1.50      0.55 o 
  -2   1  10        0.60        1.27      0.86 o 
  -1   1  10        0.42        1.60      0.50 o 
   0   1  10       39.37       33.33      1.50 o 
   1   1  10      176.15      143.52      2.15 o 
   2   1  10       13.53       15.85      1.57 o 
   3   1  10      118.98      117.21      3.77 o 
   4   1  10       46.38       42.92      2.07 o 
   5   1  10       90.01       78.13      2.81 o 
   6   1  10       46.21       51.51      2.44 o 
   7   1  10        0.68        2.74      1.37 o 
  -9   2  10       19.63       19.59      2.84 o 
  -8   2  10       21.44       18.51      1.89 o 
  -7   2  10        3.34        4.80      1.00 o 
  -6   2  10       52.34       51.92      1.56 o 
  -5   2  10       28.84       28.23      1.19 o 
  -4   2  10       18.17       19.68      1.52 o 
  -3   2  10      104.45      126.96      2.14 o 
  -2   2  10      416.26      404.80      4.50 o 
  -1   2  10        0.33        0.30      0.53 o 
   0   2  10       73.61       84.51      1.71 o 
   1   2  10       15.51       14.05      0.89 o 
   2   2  10       37.40       33.64      1.36 o 
   3   2  10      214.16      202.32      2.91 o 
   4   2  10       23.38       17.17      2.15 o 
   5   2  10        1.83        2.68      1.28 o 
   6   2  10        4.16        4.90      2.03 o 
   7   2  10        8.26       11.44      1.77 o 
  -9   3  10        2.69        2.22      1.23 o 
  -8   3  10       27.49       29.25      1.83 o 
  -7   3  10        0.06       -0.35      0.64 o 
  -6   3  10        0.02        0.09      0.61 o 
  -5   3  10      256.72      260.69      3.51 o 
  -4   3  10       62.02       59.94      1.56 o 
  -3   3  10      208.85      221.81      5.12 o 
  -2   3  10        9.16        5.67      0.68 o 
  -1   3  10       77.19       74.58      1.61 o 
   0   3  10       24.89       27.52      1.21 o 
   1   3  10        0.92        1.12      0.65 o 
   2   3  10       55.70       53.70      1.61 o 
   3   3  10      103.42      100.53      2.13 o 
   4   3  10      187.34      184.41      4.23 o 
   5   3  10       13.74       12.86      1.65 o 
   6   3  10        1.62        1.08      1.28 o 
 -10   4  10        3.03        3.79      1.83 o 
  -9   4  10       24.27       22.36      2.81 o 
  -8   4  10       18.36       17.37      1.25 o 
  -7   4  10        4.37        3.05      0.78 o 
  -6   4  10       10.27        9.30      0.91 o 
  -5   4  10        4.95        4.00      0.71 o 
  -4   4  10       94.13      101.37      1.95 o 
  -3   4  10      203.08      213.41      2.95 o 
  -2   4  10       63.08       65.85      1.53 o 
  -1   4  10       61.93       56.88      1.52 o 
   0   4  10      158.31      155.35      2.57 o 
   1   4  10      171.48      164.30      2.78 o 
   2   4  10       64.11       58.01      1.75 o 
   3   4  10        0.00       -0.16      0.64 o 
   4   4  10       47.35       42.73      2.27 o 
   5   4  10        5.44        5.93      1.56 o 
   6   4  10        0.12        0.01      1.27 o 
  -9   5  10       24.38       27.98      2.00 o 
  -8   5  10        5.47        5.92      1.20 o 
  -7   5  10      126.31      136.71      3.42 o 
  -6   5  10        4.29        4.52      1.18 o 
  -5   5  10       30.38       33.03      1.81 o 
  -4   5  10        8.62       10.30      0.79 o 
  -3   5  10       35.55       34.04      1.20 o 
  -2   5  10       43.49       43.46      1.76 o 
  -1   5  10       38.40       41.91      2.19 o 
   0   5  10        0.26        0.11      0.70 o 
   1   5  10        7.31        7.33      0.96 o 
   2   5  10        1.25        1.07      0.90 o 
   3   5  10        4.48        5.53      1.36 o 
   4   5  10       24.88       28.28      2.12 o 
   5   5  10        2.41        2.64      1.34 o 
  -9   6  10       29.61       30.65      2.17 o 
  -8   6  10       38.00       39.01      2.15 o 
  -7   6  10       10.07       10.51      1.40 o 
  -6   6  10       20.60       22.72      1.77 o 
  -5   6  10        2.29        2.57      0.98 o 
  -4   6  10        8.22        8.95      1.81 o 
  -3   6  10     1070.91      984.77     12.16 o 
  -2   6  10        0.04        0.12      0.60 o 
  -1   6  10      123.19      110.66      2.24 o 
   0   6  10        7.37        9.94      0.98 o 
   1   6  10       27.93       36.25      2.58 o 
   2   6  10        1.49        2.49      0.89 o 
   3   6  10        6.62        4.69      1.29 o 
   4   6  10      103.52      120.79      3.74 o 
  -9   7  10       11.34       15.68      1.79 o 
  -8   7  10        0.68        1.89      1.23 o 
  -7   7  10       10.43       10.81      1.98 o 
  -6   7  10        9.95       10.83      1.42 o 
  -5   7  10       96.16       92.27      2.94 o 
  -4   7  10       12.18       10.36      1.48 o 
  -3   7  10       16.79       15.03      2.27 o 
  -2   7  10       36.32       32.12      1.96 o 
  -1   7  10       25.41       21.70      1.77 o 
   0   7  10       16.06       13.29      1.15 o 
   1   7  10       16.27       14.24      1.22 o 
   2   7  10       10.07       10.73      1.18 o 
   3   7  10        4.96        6.75      1.48 o 
  -9   8  10        7.11        9.35      1.63 o 
  -8   8  10        0.50        0.04      1.09 o 
  -7   8  10        4.07        2.68      1.30 o 
  -6   8  10        0.20       -0.55      0.97 o 
  -5   8  10        1.94       -0.01      1.09 o 
  -4   8  10        0.49       -1.16      1.05 o 
  -3   8  10        9.73        8.88      1.49 o 
  -2   8  10       37.12       36.13      4.08 o 
  -1   8  10        2.79        4.19      1.29 o 
   0   8  10        5.43        5.41      1.31 o 
   1   8  10        1.69        4.85      1.74 o 
   2   8  10        1.13        2.36      2.88 o 
  -8   9  10        1.32       -0.18      1.67 o 
  -7   9  10        0.81       -0.17      0.99 o 
  -6   9  10        3.72        2.06      1.25 o 
  -5   9  10        0.13        0.00      1.03 o 
  -4   9  10        0.27        0.30      2.08 o 
  -3   9  10        6.28        7.04      1.36 o 
  -2   9  10        0.74        1.73      1.24 o 
  -1   9  10       19.32       22.10      1.96 o 
   0   9  10        3.86        4.93      1.41 o 
   1   9  10        0.04        1.19      1.17 o 
  -7  10  10        9.26        7.28      1.59 o 
  -6  10  10        0.76        2.27      3.28 o 
  -5  10  10        0.12       -0.66      1.35 o 
  -4  10  10        0.18       -0.23      1.14 o 
  -3  10  10        1.59        2.17      2.54 o 
  -2  10  10        2.28        0.64      1.25 o 
  -1  10  10        2.85        4.69      1.46 o 
   0 -10  11        1.04        2.57      1.41 o 
   1 -10  11       16.83       22.71      2.12 o 
   2 -10  11       24.24       28.47      3.13 o 
   3 -10  11        5.86        7.63      1.09 o 
   4 -10  11        0.71        2.34      0.89 o 
   5 -10  11        2.81        5.37      1.74 o 
   6 -10  11        8.54       11.47      1.60 o 
  -2  -9  11        0.87        0.27      1.33 o 
  -1  -9  11        4.62        5.94      1.46 o 
   0  -9  11        0.03       -0.73      1.20 o 
   1  -9  11        2.45        3.28      1.35 o 
   2  -9  11        0.20        1.30      0.82 o 
   3  -9  11       10.71       10.11      1.14 o 
   4  -9  11        0.85        2.34      0.86 o 
   5  -9  11       20.63       26.22      2.96 o 
   6  -9  11       14.12       17.67      1.91 o 
   7  -9  11        5.41        4.28      1.71 o 
  -3  -8  11        1.54        0.09      1.35 o 
  -2  -8  11        0.20        0.86      1.89 o 
  -1  -8  11       21.38       25.21      2.08 o 
   0  -8  11       24.00       22.28      1.94 o 
   1  -8  11        5.75        6.68      0.99 o 
   2  -8  11        0.33        1.42      0.75 o 
   3  -8  11       30.78       30.39      1.55 o 
   4  -8  11       20.40       24.29      1.43 o 
   5  -8  11        7.59        8.86      2.18 o 
   6  -8  11        2.05        3.62      1.19 o 
   7  -8  11        2.03        3.09      1.19 o 
  -4  -7  11        0.90        1.66      1.29 o 
  -3  -7  11       10.70       12.89      2.10 o 
  -2  -7  11       43.90       38.47      2.24 o 
  -1  -7  11        4.68        5.22      1.86 o 
   0  -7  11        0.28       -0.01      0.71 o 
   1  -7  11        5.79        6.62      0.88 o 
   2  -7  11        2.04        1.76      0.74 o 
   3  -7  11       57.92       60.17      1.81 o 
   4  -7  11      130.22      130.21      4.69 o 
   5  -7  11       45.69       42.18      2.18 o 
   6  -7  11        1.24        0.56      1.03 o 
   7  -7  11        0.01       -0.24      1.34 o 
   8  -7  11       16.62       25.05      2.21 o 
  -5  -6  11       23.09       23.27      2.16 o 
  -4  -6  11        3.80        3.20      1.69 o 
  -3  -6  11        1.98        2.72      1.16 o 
  -2  -6  11        0.19        0.37      1.03 o 
  -1  -6  11        8.54        4.22      1.13 o 
   0  -6  11       10.22       15.22      1.09 o 
   1  -6  11      186.33      168.78      2.85 o 
   2  -6  11      330.16      316.07      4.18 o 
   3  -6  11        0.15        0.05      0.68 o 
   4  -6  11        3.68        2.57      1.08 o 
   5  -6  11       25.42       26.41      1.91 o 
   6  -6  11        5.35        4.65      1.20 o 
   7  -6  11       33.58       36.72      2.33 o 
   8  -6  11       28.02       37.00      5.94 o 
  -6  -5  11       14.38       12.35      1.81 o 
  -5  -5  11       18.91       22.75      2.52 o 
  -4  -5  11        2.41        5.23      1.32 o 
  -3  -5  11        1.46        0.20      1.01 o 
  -2  -5  11       98.41       87.39      3.11 o 
  -1  -5  11        0.08       -0.10      0.66 o 
   0  -5  11       18.58       20.62      1.66 o 
   1  -5  11      140.37      133.56      2.42 o 
   2  -5  11      328.86      309.45      5.57 o 
   3  -5  11      118.69      114.01      3.95 o 
   4  -5  11        3.16        3.91      1.27 o 
   5  -5  11        0.91        1.18      1.04 o 
   6  -5  11        4.47        5.80      1.25 o 
   7  -5  11        2.95        3.23      1.25 o 
   8  -5  11        0.62       -0.22      1.18 o 
  -7  -4  11        5.89        7.12      1.58 o 
  -6  -4  11        0.17        1.68      1.21 o 
  -5  -4  11        9.36        8.63      2.27 o 
  -4  -4  11       19.22       19.97      1.81 o 
  -3  -4  11      101.12      100.87      3.06 o 
  -2  -4  11       12.22       10.17      0.86 o 
  -1  -4  11        8.94        6.51      0.82 o 
   0  -4  11       69.37       68.72      1.67 o 
   1  -4  11      138.72      132.20      3.51 o 
   2  -4  11      686.02      674.66      6.93 o 
   3  -4  11       30.22       26.43      1.03 o 
   4  -4  11       29.21       28.21      1.92 o 
   5  -4  11       72.09       66.32      3.23 o 
   6  -4  11       81.28       65.22      2.66 o 
   7  -4  11       22.73       25.27      2.09 o 
   8  -4  11        0.59        0.86      1.19 o 
  -7  -3  11        4.05        6.34      1.64 o 
  -6  -3  11        0.23       -0.36      1.08 o 
  -5  -3  11       27.09       26.80      2.04 o 
  -4  -3  11       13.80       13.92      1.56 o 
  -3  -3  11      855.68      812.10     10.66 o 
  -2  -3  11      147.51      161.20      2.83 o 
  -1  -3  11       52.76       48.09      1.44 o 
   0  -3  11       44.86       40.73      1.35 o 
   1  -3  11       84.89       88.09      1.98 o 
   2  -3  11      179.71      178.77      3.29 o 
   3  -3  11        7.79        6.37      1.86 o 
   4  -3  11      119.01      114.91      3.15 o 
   5  -3  11       12.67       15.16      1.64 o 
   6  -3  11        0.78       -1.19      1.02 o 
   7  -3  11        4.27        1.18      1.14 o 
   8  -3  11        7.88        7.79      1.57 o 
  -8  -2  11        6.06        3.43      3.45 o 
  -7  -2  11        2.22        1.04      1.18 o 
  -6  -2  11        7.29        4.75      1.30 o 
  -5  -2  11      185.96      183.36      6.93 o 
  -4  -2  11        0.62        1.29      1.08 o 
  -3  -2  11       66.64       65.91      1.52 o 
  -2  -2  11       47.64       52.98      1.45 o 
  -1  -2  11       10.61       11.15      0.85 o 
   0  -2  11        4.62        6.64      0.74 o 
   1  -2  11      138.63      131.60      2.10 o 
   2  -2  11        6.85        7.77      0.55 o 
   3  -2  11       90.31       87.19      3.38 o 
   4  -2  11        0.71       -1.45      1.49 o 
   5  -2  11       34.78       36.19      4.70 o 
   6  -2  11        1.62        2.73      1.18 o 
   7  -2  11        0.07       -1.32      1.05 o 
   8  -2  11       32.41       41.55      4.48 o 
  -8  -1  11        0.08        1.10      1.25 o 
  -7  -1  11        1.36       -0.40      1.00 o 
  -6  -1  11        2.17        2.91      1.51 o 
  -5  -1  11       70.17       73.97      2.65 o 
  -4  -1  11       33.08       36.64      1.15 o 
  -3  -1  11        4.83        4.98      0.66 o 
  -2  -1  11        0.61        2.45      0.66 o 
  -1  -1  11      121.61      121.96      2.10 o 
   0  -1  11        8.04       14.11      0.82 o 
   1  -1  11      301.10      289.51      3.46 o 
   2  -1  11      140.55      142.96      4.77 o 
   3  -1  11       52.20       50.91      2.23 o 
   4  -1  11       10.47       10.20      1.36 o 
   5  -1  11        0.61       -1.12      1.40 o 
   6  -1  11       34.34       30.80      4.46 o 
   7  -1  11       26.06       27.57      2.22 o 
   8  -1  11        1.24        1.60      1.52 o 
  -9   0  11        1.01       -0.28      1.37 o 
  -8   0  11        7.38        7.04      1.42 o 
  -7   0  11       59.26       58.18      3.55 o 
  -6   0  11       23.45       24.06      1.86 o 
  -5   0  11        3.70        3.08      0.62 o 
  -4   0  11        9.13        8.87      0.78 o 
  -3   0  11        3.53        6.13      1.25 o 
  -2   0  11        0.59        2.00      0.93 o 
  -1   0  11      110.41      115.09      2.43 o 
   0   0  11       33.67       40.98      1.20 o 
   1   0  11       46.08       42.20      1.16 o 
   2   0  11       89.84       98.84      2.64 o 
   3   0  11       13.19       13.55      2.10 o 
   4   0  11        9.59        9.08      1.73 o 
   5   0  11        0.12       -0.35      0.99 o 
   6   0  11       20.82       23.08      2.00 o 
   7   0  11        2.80        2.09      1.28 o 
  -9   1  11        0.09       -1.61      1.08 o 
  -8   1  11        9.32        7.77      1.50 o 
  -7   1  11        0.23        0.83      1.06 o 
  -6   1  11        8.80       10.26      0.91 o 
  -5   1  11       18.93       15.71      1.02 o 
  -4   1  11        6.59        5.78      0.88 o 
  -3   1  11       42.52       34.75      1.26 o 
  -2   1  11       34.49       24.66      1.08 o 
  -1   1  11        3.17        4.13      0.64 o 
   0   1  11       62.39       56.15      1.39 o 
   1   1  11       44.41       42.55      1.31 o 
   2   1  11      151.53      161.47      2.35 o 
   3   1  11      154.62      139.60      3.43 o 
   4   1  11       59.24       51.14      2.33 o 
   5   1  11       11.35       10.27      1.55 o 
   6   1  11        6.11        4.03      1.34 o 
   7   1  11        5.21        3.31      1.50 o 
  -9   2  11       24.20       24.78      2.98 o 
  -8   2  11        6.86        6.98      1.43 o 
  -7   2  11       26.57       27.16      1.33 o 
  -6   2  11       67.37       66.04      1.77 o 
  -5   2  11        0.82        0.67      0.61 o 
  -4   2  11        4.57        4.21      0.70 o 
  -3   2  11        0.85        0.90      0.61 o 
  -2   2  11      441.85      471.59      5.16 o 
  -1   2  11       25.82       33.59      1.18 o 
   0   2  11        0.64        0.48      0.59 o 
   1   2  11      157.15      160.29      2.54 o 
   2   2  11      142.96      145.53      2.40 o 
   3   2  11      221.45      210.18      6.60 o 
   4   2  11        1.10        1.95      1.19 o 
   5   2  11       52.70       51.44      2.43 o 
   6   2  11       18.68       19.74      2.01 o 
  -9   3  11        8.19        5.96      1.52 o 
  -8   3  11        1.13        0.43      1.06 o 
  -7   3  11        6.71        6.23      0.88 o 
  -6   3  11        5.09        4.76      0.82 o 
  -5   3  11       32.79       31.50      1.33 o 
  -4   3  11       78.99       79.17      1.81 o 
  -3   3  11       16.90       17.55      1.05 o 
  -2   3  11        0.10       -0.45      0.56 o 
  -1   3  11       15.18       14.68      1.35 o 
   0   3  11      150.69      141.06      2.41 o 
   1   3  11      120.42      127.22      2.93 o 
   2   3  11        3.06        3.83      0.79 o 
   3   3  11       29.17       21.70      1.78 o 
   4   3  11      187.52      198.56      4.53 o 
   5   3  11       30.93       26.71      2.18 o 
   6   3  11        0.04       -0.50      1.19 o 
  -9   4  11        0.57       -2.03      1.35 o 
  -8   4  11       15.89       18.04      2.03 o 
  -7   4  11       12.36       11.30      1.06 o 
  -6   4  11       13.84       12.27      1.03 o 
  -5   4  11        8.77        8.87      1.50 o 
  -4   4  11        0.77        0.43      0.63 o 
  -3   4  11        3.85        3.82      0.68 o 
  -2   4  11       68.26       73.80      1.71 o 
  -1   4  11       40.68       42.54      1.49 o 
   0   4  11      282.26      263.12      3.62 o 
   1   4  11      343.54      352.47      4.54 o 
   2   4  11       36.36       33.09      2.32 o 
   3   4  11        2.53        2.38      2.13 o 
   4   4  11        6.66        6.53      1.48 o 
   5   4  11       18.18       19.58      1.99 o 
  -9   5  11        0.60        3.64      2.33 o 
  -8   5  11       28.14       31.91      1.96 o 
  -7   5  11       36.05       40.94      2.08 o 
  -6   5  11      212.39      212.93      4.27 o 
  -5   5  11        8.85        7.34      1.14 o 
  -4   5  11        2.94        2.90      0.65 o 
  -3   5  11        0.95        1.76      0.98 o 
  -2   5  11      427.35      415.36      4.86 o 
  -1   5  11       67.13       62.21      1.75 o 
   0   5  11       13.58       12.31      1.05 o 
   1   5  11        0.94        1.69      0.79 o 
   2   5  11        2.00        2.79      0.82 o 
   3   5  11       39.07       44.58      2.33 o 
   4   5  11        3.70        9.19      3.43 o 
   5   5  11       10.26       12.57      2.64 o 
  -9   6  11        0.24        0.68      1.64 o 
  -8   6  11        5.63        4.66      1.23 o 
  -7   6  11        0.02        1.04      1.02 o 
  -6   6  11       31.86       32.35      1.95 o 
  -5   6  11       71.00       67.04      2.62 o 
  -4   6  11       75.25       72.99      2.52 o 
  -3   6  11      254.78      240.89      5.31 o 
  -2   6  11        1.36        1.48      1.05 o 
  -1   6  11       49.91       45.98      2.18 o 
   0   6  11       46.60       42.91      2.32 o 
   1   6  11        6.89        6.16      0.99 o 
   2   6  11        3.28        3.95      0.93 o 
   3   6  11       15.76       18.49      1.86 o 
   4   6  11        1.26        2.45      1.38 o 
  -9   7  11        0.21        1.70      1.20 o 
  -8   7  11       30.98       30.49      4.67 o 
  -7   7  11       17.65       16.14      1.66 o 
  -6   7  11       24.99       29.04      3.16 o 
  -5   7  11       71.69       64.49      2.64 o 
  -4   7  11        2.14        1.51      1.09 o 
  -3   7  11       66.72       63.81      2.57 o 
  -2   7  11       25.25       22.88      1.82 o 
  -1   7  11       13.48       11.23      1.51 o 
   0   7  11        3.18        4.19      1.23 o 
   1   7  11       20.47       24.45      1.75 o 
   2   7  11        3.75        4.38      1.00 o 
   3   7  11        0.01        1.01      1.24 o 
  -8   8  11        0.10       -0.99      1.07 o 
  -7   8  11        5.49        5.02      2.03 o 
  -6   8  11        1.73        1.36      1.22 o 
  -5   8  11       37.92       33.33      2.19 o 
  -4   8  11        1.93        1.61      1.12 o 
  -3   8  11       44.26       35.99      4.80 o 
  -2   8  11        0.04       -0.07      1.04 o 
  -1   8  11        6.01        3.64      1.25 o 
   0   8  11        6.32       10.71      1.54 o 
   1   8  11        7.42        9.73      1.57 o 
   2   8  11        1.17        3.04      1.89 o 
  -7   9  11        0.03       -0.13      1.07 o 
  -6   9  11        8.81        4.01      2.00 o 
  -5   9  11        0.05       -1.88      1.47 o 
  -4   9  11        3.07        2.37      1.23 o 
  -3   9  11        0.89       -0.59      2.86 o 
  -2   9  11        0.82        2.09      1.16 o 
  -1   9  11        4.50        4.83      1.41 o 
   0   9  11        0.86        1.01      1.19 o 
  -6  10  11        2.12        1.30      1.19 o 
  -5  10  11        0.70        0.37      1.09 o 
  -4  10  11        3.22        6.42      1.47 o 
  -3  10  11        0.17       -1.07      1.16 o 
  -2  10  11        1.36        2.37      1.56 o 
   0 -10  12        1.87        3.87      3.16 o 
   1 -10  12        8.49        9.65      1.84 o 
   2 -10  12        0.16        1.45      1.28 o 
   3 -10  12       14.94       20.84      1.50 o 
   4 -10  12       15.22       16.75      1.78 o 
   5 -10  12        0.09        1.30      1.12 o 
  -2  -9  12        0.43        0.60      1.49 o 
  -1  -9  12        7.64        7.83      1.62 o 
   0  -9  12        0.03        0.33      1.47 o 
   1  -9  12        1.86        5.49      1.34 o 
   2  -9  12       19.49       28.33      2.26 o 
   3  -9  12        0.57        0.58      0.81 o 
   4  -9  12       12.54       11.29      1.53 o 
   5  -9  12       41.32       47.36      2.46 o 
   6  -9  12        0.37        0.43      1.11 o 
  -3  -8  12        0.01       -0.01      2.08 o 
  -2  -8  12        2.77        1.20      1.52 o 
  -1  -8  12        2.20        0.05      1.42 o 
   0  -8  12        7.50        7.76      1.42 o 
   1  -8  12        5.24        4.03      1.00 o 
   2  -8  12        3.64        6.26      0.99 o 
   3  -8  12       31.07       37.08      1.66 o 
   4  -8  12       87.44       86.48      3.00 o 
   5  -8  12        0.11        0.46      1.10 o 
   6  -8  12       23.55       28.00      2.16 o 
   7  -8  12        0.26        0.55      1.16 o 
  -4  -7  12       20.11       20.67      2.13 o 
  -3  -7  12        0.01       -0.70      1.14 o 
  -2  -7  12       11.65       11.78      1.68 o 
  -1  -7  12       10.31       10.34      1.51 o 
   0  -7  12       31.03       26.77      1.96 o 
   1  -7  12        0.39        1.29      0.75 o 
   2  -7  12       10.24        7.86      0.96 o 
   3  -7  12       66.20       57.12      1.80 o 
   4  -7  12        1.04        0.46      1.04 o 
   5  -7  12       10.57       14.84      1.64 o 
   6  -7  12        1.69        3.11      1.20 o 
   7  -7  12        0.23        0.72      1.17 o 
  -5  -6  12        1.15        3.06      1.46 o 
  -4  -6  12        0.00        0.03      1.18 o 
  -3  -6  12        0.00        0.34      1.08 o 
  -2  -6  12        2.20        2.93      1.81 o 
  -1  -6  12       11.13        8.09      1.38 o 
   0  -6  12       12.01       12.39      1.07 o 
   1  -6  12        1.02        0.16      0.71 o 
   2  -6  12        6.19        7.97      0.92 o 
   3  -6  12        4.59        5.75      0.85 o 
   4  -6  12        1.70        2.21      1.11 o 
   5  -6  12       12.99       11.32      1.52 o 
   6  -6  12        0.74        1.24      2.60 o 
   7  -6  12        0.22       -0.24      1.17 o 
   8  -6  12        4.77        3.53      1.44 o 
  -6  -5  12        0.22       -1.06      1.22 o 
  -5  -5  12        0.43        0.47      1.96 o 
  -4  -5  12        0.28        1.53      1.88 o 
  -3  -5  12       18.99       14.77      1.67 o 
  -2  -5  12        0.40       -0.27      0.93 o 
  -1  -5  12      130.09      116.78      3.22 o 
   0  -5  12       15.71       14.69      2.11 o 
   1  -5  12        0.10       -0.36      0.68 o 
   2  -5  12      314.26      303.23      4.04 o 
   3  -5  12       61.35       58.08      2.41 o 
   4  -5  12        1.71        0.38      1.83 o 
   5  -5  12       26.43       29.29      2.06 o 
   6  -5  12       85.70       77.70      2.88 o 
   7  -5  12        5.67        7.00      2.16 o 
   8  -5  12       10.75       13.84      2.38 o 
  -7  -4  12        0.28        1.95      1.41 o 
  -6  -4  12        8.32        8.40      3.01 o 
  -5  -4  12        0.47       -1.24      1.08 o 
  -4  -4  12       13.85       12.13      1.58 o 
  -3  -4  12       18.62       19.91      1.76 o 
  -2  -4  12      669.54      624.22      8.80 o 
  -1  -4  12       98.30       87.68      1.98 o 
   0  -4  12       78.45       77.33      1.93 o 
   1  -4  12        1.19        0.36      0.68 o 
   2  -4  12       73.07       75.20      1.78 o 
   3  -4  12       73.18       69.41      2.52 o 
   4  -4  12      372.50      374.75      6.31 o 
   5  -4  12      352.15      372.39      6.50 o 
   6  -4  12        3.60        2.91      1.74 o 
   7  -4  12       13.69       19.38      3.08 o 
   8  -4  12        0.03       -0.74      1.11 o 
  -7  -3  12       27.13       28.32      2.96 o 
  -6  -3  12        4.37        1.95      1.57 o 
  -5  -3  12        0.43        0.08      1.02 o 
  -4  -3  12        8.30        8.31      1.46 o 
  -3  -3  12      669.77      627.66      8.88 o 
  -2  -3  12       61.13       61.70      1.64 o 
  -1  -3  12        0.74        0.03      0.61 o 
   0  -3  12       18.41       19.43      1.08 o 
   1  -3  12        5.86        7.20      0.79 o 
   2  -3  12        1.01       -0.05      0.49 o 
   3  -3  12       53.67       50.30      2.23 o 
   4  -3  12       16.36       12.84      1.53 o 
   5  -3  12        4.00        3.70      1.18 o 
   6  -3  12        4.41        2.99      1.17 o 
   7  -3  12        0.02       -0.75      1.10 o 
   8  -3  12        6.22        7.05      3.26 o 
  -8  -2  12        1.56        0.24      2.49 o 
  -7  -2  12        0.57       -1.67      1.11 o 
  -6  -2  12        0.37        2.12      1.16 o 
  -5  -2  12       66.99       70.90      4.23 o 
  -4  -2  12       94.98       95.91      2.98 o 
  -3  -2  12       99.08       95.62      2.61 o 
  -2  -2  12        1.01        0.31      0.62 o 
  -1  -2  12        6.20        6.61      1.16 o 
   0  -2  12       32.21       29.56      1.47 o 
   1  -2  12        0.98        1.00      0.52 o 
   2  -2  12      304.13      294.77      3.46 o 
   3  -2  12      279.30      260.95      5.99 o 
   4  -2  12      116.21      111.15      3.22 o 
   5  -2  12       54.15       51.41      5.09 o 
   6  -2  12        4.08        0.89      1.15 o 
   7  -2  12        1.36        1.75      1.23 o 
   8  -2  12        0.86        3.46      1.47 o 
  -8  -1  12        0.12       -0.87      1.20 o 
  -7  -1  12       26.62       25.22      2.14 o 
  -6  -1  12        1.17        0.41      1.05 o 
  -5  -1  12      118.76      121.76      3.41 o 
  -4  -1  12        4.50        3.88      0.94 o 
  -3  -1  12       86.31       89.67      1.90 o 
  -2  -1  12       54.21       53.63      1.53 o 
  -1  -1  12      334.80      347.35      4.19 o 
   0  -1  12      171.83      174.85      4.01 o 
   1  -1  12       10.14        7.44      0.83 o 
   2  -1  12        9.13       11.43      1.31 o 
   3  -1  12       31.79       34.97      3.42 o 
   4  -1  12        1.22        0.92      1.10 o 
   5  -1  12       24.17       22.01      1.88 o 
   6  -1  12       34.27       34.58      2.89 o 
   7  -1  12       14.36       15.83      3.20 o 
  -8   0  12        0.93        0.27      2.52 o 
  -7   0  12        4.96        3.02      1.30 o 
  -6   0  12       16.71       15.59      1.66 o 
  -5   0  12        2.15        0.59      0.59 o 
  -4   0  12        1.05        1.98      0.65 o 
  -3   0  12        5.32        4.84      0.75 o 
  -2   0  12        1.36        2.58      0.66 o 
  -1   0  12       21.20       21.67      1.51 o 
   0   0  12       20.66       20.62      1.83 o 
   1   0  12        8.84        7.71      0.77 o 
   2   0  12      113.12      115.66      3.03 o 
   3   0  12      148.51      143.57      6.43 o 
   4   0  12       32.46       33.01      2.09 o 
   5   0  12       36.74       35.36      2.34 o 
   6   0  12        0.69        0.36      1.15 o 
   7   0  12       16.04       19.47      2.06 o 
  -9   1  12        0.02       -1.05      1.15 o 
  -8   1  12        5.87        5.75      1.37 o 
  -7   1  12       41.39       45.30      2.38 o 
  -6   1  12       34.55       29.79      2.03 o 
  -5   1  12       34.64       33.40      1.30 o 
  -4   1  12        8.80        9.09      0.86 o 
  -3   1  12      126.71      130.31      2.94 o 
  -2   1  12      201.17      187.78      2.80 o 
  -1   1  12      279.19      274.74      4.42 o 
   0   1  12        1.34        1.26      0.62 o 
   1   1  12       62.97       67.48      1.61 o 
   2   1  12       47.97       52.67      2.28 o 
   3   1  12       52.66       55.45      2.34 o 
   4   1  12       85.21       75.79      2.76 o 
   5   1  12        5.92        4.97      1.37 o 
   6   1  12        2.08        3.52      1.74 o 
   7   1  12        0.44       -1.17      1.25 o 
  -9   2  12        0.74       -1.40      1.09 o 
  -8   2  12       20.95       20.76      1.94 o 
  -7   2  12        0.06       -0.15      1.09 o 
  -6   2  12        5.09        6.05      0.95 o 
  -5   2  12       39.90       39.65      1.43 o 
  -4   2  12       16.35       18.37      1.16 o 
  -3   2  12       48.56       45.60      1.47 o 
  -2   2  12       13.67       14.47      0.98 o 
  -1   2  12       36.36       38.18      1.32 o 
   0   2  12        0.24       -0.72      0.82 o 
   1   2  12      204.42      200.44      2.95 o 
   2   2  12        3.53        3.98      1.13 o 
   3   2  12      106.47       98.90      3.04 o 
   4   2  12       63.36       64.03      2.69 o 
   5   2  12       24.73       24.14      2.09 o 
   6   2  12        1.17        0.74      1.30 o 
  -9   3  12        0.54       -0.28      1.32 o 
  -8   3  12        2.26        0.45      1.03 o 
  -7   3  12        5.13        5.65      0.89 o 
  -6   3  12       18.25       15.69      1.12 o 
  -5   3  12        0.94        0.46      0.65 o 
  -4   3  12       45.88       43.06      1.71 o 
  -3   3  12       44.73       46.63      1.53 o 
  -2   3  12       13.01       14.30      0.99 o 
  -1   3  12       11.82        9.63      0.86 o 
   0   3  12        7.06        7.52      0.88 o 
   1   3  12      103.36      101.85      2.17 o 
   2   3  12       65.30       67.24      2.89 o 
   3   3  12        0.91        0.47      1.01 o 
   4   3  12       54.47       61.33      4.26 o 
   5   3  12        2.40        1.40      1.40 o 
   6   3  12        0.12        0.64      1.29 o 
  -9   4  12        0.72        3.86      1.79 o 
  -8   4  12        0.00       -1.26      0.84 o 
  -7   4  12        3.18        4.09      1.07 o 
  -6   4  12        1.44        1.23      0.73 o 
  -5   4  12        2.90        3.35      0.77 o 
  -4   4  12       25.32       25.17      1.25 o 
  -3   4  12        2.99        2.39      0.67 o 
  -2   4  12       50.96       49.34      1.50 o 
  -1   4  12        6.07        6.22      0.87 o 
   0   4  12      273.36      271.38      3.78 o 
   1   4  12       26.37       28.72      1.50 o 
   2   4  12        0.66        1.76      1.06 o 
   3   4  12        0.14       -1.29      1.03 o 
   4   4  12        4.44        3.84      1.44 o 
   5   4  12       30.03       37.73      2.46 o 
  -9   5  12        9.26       12.31      1.53 o 
  -8   5  12        0.02       -0.51      1.13 o 
  -7   5  12      138.48      149.53      4.23 o 
  -6   5  12       21.99       26.27      1.86 o 
  -5   5  12        2.65        2.74      0.97 o 
  -4   5  12       37.02       33.36      2.59 o 
  -3   5  12       23.80       22.57      1.21 o 
  -2   5  12       21.13       19.46      1.58 o 
  -1   5  12       64.52       62.31      2.16 o 
   0   5  12       19.15       22.92      1.34 o 
   1   5  12       51.25       48.39      1.76 o 
   2   5  12        0.09        1.17      1.66 o 
   3   5  12       13.11       12.50      1.64 o 
   4   5  12        0.02        1.63      1.94 o 
  -9   6  12        0.34        1.03      1.37 o 
  -8   6  12        9.01       10.90      1.51 o 
  -7   6  12       38.91       41.43      2.32 o 
  -6   6  12       25.13       24.05      1.89 o 
  -5   6  12       43.95       35.59      1.91 o 
  -4   6  12      103.30      101.70      3.00 o 
  -3   6  12       48.93       48.32      2.19 o 
  -2   6  12      200.68      189.97      4.07 o 
  -1   6  12       21.34       20.22      1.25 o 
   0   6  12       96.09       89.25      2.27 o 
   1   6  12       18.34       20.08      1.36 o 
   2   6  12        5.42        8.19      1.47 o 
   3   6  12       20.90       24.94      2.14 o 
  -8   7  12        8.97        7.84      1.47 o 
  -7   7  12       16.49       18.60      2.81 o 
  -6   7  12        1.54        2.06      1.93 o 
  -5   7  12        0.05       -2.02      2.25 o 
  -4   7  12       26.89       23.33      1.84 o 
  -3   7  12       19.03       19.95      1.81 o 
  -2   7  12        9.37        6.20      1.30 o 
  -1   7  12        0.05        1.08      1.08 o 
   0   7  12        2.28        3.26      1.24 o 
   1   7  12        0.98       -0.46      1.06 o 
   2   7  12       20.09       21.32      1.95 o 
  -8   8  12        1.68        1.45      1.21 o 
  -7   8  12        0.33       -0.98      0.98 o 
  -6   8  12        0.00       -0.01      1.00 o 
  -5   8  12        6.56        3.72      1.42 o 
  -4   8  12       29.00       23.88      2.06 o 
  -3   8  12        6.78        5.69      1.31 o 
  -2   8  12        0.15        0.98      1.98 o 
  -1   8  12        0.44        2.52      1.81 o 
   0   8  12        2.23        2.36      1.37 o 
   1   8  12        1.96        3.11      1.54 o 
  -7   9  12        0.33        0.41      1.26 o 
  -6   9  12        0.04        0.69      1.22 o 
  -5   9  12       25.77       21.39      2.07 o 
  -4   9  12        0.01       -1.47      1.08 o 
  -3   9  12        5.48        8.90      3.28 o 
  -2   9  12        0.46        0.48      1.12 o 
  -1   9  12       10.33       10.82      1.65 o 
  -5  10  12        0.03        0.30      1.28 o 
  -4  10  12        6.04        6.81      1.78 o 
  -3  10  12        1.18        0.90      1.31 o 
   1 -10  13        0.30        0.59      3.15 o 
   2 -10  13        1.17        2.24      1.32 o 
   3 -10  13        3.47        5.84      1.13 o 
   4 -10  13        0.57        0.91      1.56 o 
  -1  -9  13       11.87       11.50      1.83 o 
   0  -9  13        0.06        1.08      1.27 o 
   1  -9  13        6.47        7.17      1.48 o 
   2  -9  13        5.32        8.57      1.95 o 
   3  -9  13        7.74       12.21      1.25 o 
   4  -9  13       33.48       32.71      2.31 o 
   5  -9  13        0.48        0.30      1.18 o 
   6  -9  13        1.44        1.83      1.30 o 
  -3  -8  13        1.03        1.50      2.03 o 
  -2  -8  13        1.72        1.70      2.33 o 
  -1  -8  13       14.20       21.08      4.96 o 
   0  -8  13        0.66       -0.40      1.09 o 
   1  -8  13       11.11       12.46      1.57 o 
   2  -8  13        0.09        0.14      0.79 o 
   3  -8  13        3.67        5.33      2.64 o 
   4  -8  13        9.05       10.16      2.37 o 
   5  -8  13        1.98        1.91      1.29 o 
   6  -8  13       18.87       26.51      2.24 o 
  -4  -7  13        4.98        8.59      1.70 o 
  -3  -7  13        0.66        2.43      1.21 o 
  -2  -7  13        3.24        2.98      1.35 o 
  -1  -7  13        1.82        2.95      1.21 o 
   0  -7  13        1.61        1.01      1.20 o 
   1  -7  13        2.75        2.13      0.82 o 
   2  -7  13        5.93        7.46      1.00 o 
   3  -7  13        2.60        1.76      1.09 o 
   4  -7  13        2.69        3.50      1.20 o 
   5  -7  13       18.87       23.64      2.49 o 
   6  -7  13        0.02       -0.57      1.05 o 
   7  -7  13        4.62        6.11      2.52 o 
  -5  -6  13        0.57       -0.62      1.39 o 
  -4  -6  13        0.38        0.46      2.47 o 
  -3  -6  13        2.56        0.03      1.14 o 
  -2  -6  13        0.10        0.09      1.14 o 
  -1  -6  13       11.21        9.14      1.42 o 
   0  -6  13        4.12        3.92      0.87 o 
   1  -6  13        1.02        1.05      0.74 o 
   2  -6  13       12.62       14.63      1.11 o 
   3  -6  13        4.26        3.29      1.15 o 
   4  -6  13       73.97       76.03      3.60 o 
   5  -6  13        1.14        0.31      1.09 o 
   6  -6  13        0.00        0.35      1.05 o 
   7  -6  13        0.84        1.36      1.66 o 
  -6  -5  13        4.71        3.37      1.53 o 
  -5  -5  13        8.49       11.17      1.74 o 
  -4  -5  13        9.96        9.73      1.67 o 
  -3  -5  13       44.86       42.74      2.38 o 
  -2  -5  13       21.79       17.56      1.67 o 
  -1  -5  13       48.72       40.59      1.58 o 
   0  -5  13       22.36       21.98      1.34 o 
   1  -5  13      189.06      175.85      2.97 o 
   2  -5  13      108.04       97.33      2.15 o 
   3  -5  13       80.71       75.26      2.72 o 
   4  -5  13        1.38        0.72      1.17 o 
   5  -5  13       13.68       16.59      3.26 o 
   6  -5  13        3.65        3.07      1.25 o 
   7  -5  13        2.97        3.72      2.27 o 
  -6  -4  13        4.75        5.18      1.52 o 
  -5  -4  13        3.23        3.16      1.73 o 
  -4  -4  13        7.76        5.92      1.37 o 
  -3  -4  13       78.49       75.88      6.04 o 
  -2  -4  13       62.96       59.17      2.53 o 
  -1  -4  13        4.63        4.79      0.86 o 
   0  -4  13        1.83        1.22      0.73 o 
   1  -4  13        1.74        1.99      0.85 o 
   2  -4  13      303.13      288.30      3.80 o 
   3  -4  13       26.82       24.01      1.88 o 
   4  -4  13      259.22      247.38      7.36 o 
   5  -4  13       42.61       44.70      2.34 o 
   6  -4  13       17.48       17.00      1.87 o 
   7  -4  13        0.02       -1.62      1.08 o 
  -7  -3  13        0.14        1.23      1.36 o 
  -6  -3  13        0.06       -1.69      1.13 o 
  -5  -3  13        0.63        0.65      1.12 o 
  -4  -3  13        0.07       -0.74      1.03 o 
  -3  -3  13       39.17       35.59      2.11 o 
  -2  -3  13        0.00       -0.99      1.73 o 
  -1  -3  13        2.45        1.42      1.01 o 
   0  -3  13        6.49        6.38      0.83 o 
   1  -3  13       74.72       72.53      1.77 o 
   2  -3  13       16.39       16.81      4.31 o 
   3  -3  13       20.34       20.49      1.73 o 
   4  -3  13       27.17       27.16      2.02 o 
   5  -3  13       27.24       28.45      2.50 o 
   6  -3  13        0.00       -0.77      1.27 o 
   7  -3  13        0.01        0.05      1.24 o 
  -7  -2  13        0.17       -0.50      1.23 o 
  -6  -2  13        2.52        0.15      1.12 o 
  -5  -2  13       94.48       91.25      3.09 o 
  -4  -2  13       11.15       11.88      1.56 o 
  -3  -2  13      223.71      217.64      7.32 o 
  -2  -2  13       99.95       89.95      2.22 o 
  -1  -2  13        3.52        3.74      0.76 o 
   0  -2  13        4.11        3.10      0.69 o 
   1  -2  13      404.08      400.48      4.83 o 
   2  -2  13        0.61        0.79      0.99 o 
   3  -2  13       40.91       42.22      2.28 o 
   4  -2  13      200.61      190.61      4.33 o 
   5  -2  13       19.98       19.33      1.81 o 
   6  -2  13        0.23       -0.80      1.08 o 
   7  -2  13       10.09       13.94      2.88 o 
  -8  -1  13        2.45        0.51      1.19 o 
  -7  -1  13        1.34        2.39      1.31 o 
  -6  -1  13       48.75       48.42      2.43 o 
  -5  -1  13       10.48       12.09      1.81 o 
  -4  -1  13       13.73       13.69      0.96 o 
  -3  -1  13       67.11       63.82      1.71 o 
  -2  -1  13        1.97        0.28      0.63 o 
  -1  -1  13        5.92        7.93      0.85 o 
   0  -1  13       72.92       76.43      1.74 o 
   1  -1  13        2.28        2.45      0.60 o 
   2  -1  13        7.48        5.17      1.15 o 
   3  -1  13        0.15       -1.06      0.94 o 
   4  -1  13       68.83       63.50      2.63 o 
   5  -1  13        2.08        4.49      1.62 o 
   6  -1  13        0.89        2.04      1.25 o 
   7  -1  13        2.96        3.68      1.47 o 
  -8   0  13        3.43        3.13      1.41 o 
  -7   0  13        1.90        0.35      2.10 o 
  -6   0  13      102.89      105.62      3.29 o 
  -5   0  13      127.18      127.35     10.47 o 
  -4   0  13        0.26       -0.22      1.08 o 
  -3   0  13        0.01       -0.75      0.57 o 
  -2   0  13       81.75       89.50      1.98 o 
  -1   0  13        9.64        8.75      0.86 o 
   0   0  13      145.72      138.56      2.34 o 
   1   0  13        0.36        0.67      0.58 o 
   2   0  13      161.49      158.66      3.69 o 
   3   0  13        7.08        6.04      1.29 o 
   4   0  13       43.77       37.48      2.28 o 
   5   0  13       41.13       38.08      2.26 o 
   6   0  13       14.75       14.12      1.80 o 
   7   0  13        0.83        1.47      1.46 o 
  -8   1  13        4.83        3.93      1.42 o 
  -7   1  13       11.88       13.25      1.69 o 
  -6   1  13        6.60        6.04      1.45 o 
  -5   1  13        0.93        1.29      0.66 o 
  -4   1  13       37.80       39.93      1.48 o 
  -3   1  13      134.34      141.25      3.47 o 
  -2   1  13        7.14        8.32      1.04 o 
  -1   1  13       13.16       14.09      1.05 o 
   0   1  13       15.18       19.39      1.30 o 
   1   1  13       36.30       37.89      1.35 o 
   2   1  13        0.02       -0.51      0.98 o 
   3   1  13       46.17       40.44      2.38 o 
   4   1  13       22.83       23.61      1.98 o 
   5   1  13       30.16       27.48      2.94 o 
   6   1  13        1.68        2.20      1.89 o 
  -9   2  13        1.37        0.25      1.28 o 
  -8   2  13       20.43       19.43      1.94 o 
  -7   2  13        8.46        8.45      2.10 o 
  -6   2  13        1.35        0.32      1.11 o 
  -5   2  13       11.56        9.67      1.38 o 
  -4   2  13       56.65       61.00      1.90 o 
  -3   2  13       51.25       48.79      1.57 o 
  -2   2  13        5.52        4.52      0.92 o 
  -1   2  13        8.58       10.79      0.96 o 
   0   2  13       54.68       52.26      1.58 o 
   1   2  13       17.89       18.16      1.14 o 
   2   2  13       64.07       63.99      2.51 o 
   3   2  13        7.82       10.58      1.47 o 
   4   2  13        7.84        9.61      2.77 o 
   5   2  13       24.38       29.34      2.29 o 
   6   2  13        1.17        0.30      1.36 o 
  -9   3  13        3.58        3.42      1.86 o 
  -8   3  13        4.30        1.92      1.29 o 
  -7   3  13       15.34       18.69      1.29 o 
  -6   3  13        4.27        2.70      1.12 o 
  -5   3  13       96.51       99.87      2.21 o 
  -4   3  13        6.36        6.99      1.06 o 
  -3   3  13        0.10       -0.91      0.60 o 
  -2   3  13        2.98        4.02      1.19 o 
  -1   3  13       28.62       27.86      1.26 o 
   0   3  13       15.90       14.47      1.09 o 
   1   3  13       35.26       33.42      1.47 o 
   2   3  13        7.30        8.83      1.40 o 
   3   3  13        1.82        2.28      1.17 o 
   4   3  13        6.93        4.52      1.56 o 
   5   3  13       36.96       45.00      2.65 o 
  -9   4  13        0.29        2.16      1.73 o 
  -8   4  13        3.69        3.37      1.09 o 
  -7   4  13        1.97        1.03      0.92 o 
  -6   4  13        9.48        9.84      1.19 o 
  -5   4  13       12.18       13.97      1.09 o 
  -4   4  13        9.42        9.86      1.54 o 
  -3   4  13        0.28        0.33      0.63 o 
  -2   4  13       21.22       21.84      1.19 o 
  -1   4  13       34.07       35.29      1.48 o 
   0   4  13      248.27      237.71      3.56 o 
   1   4  13      113.49      113.68      2.47 o 
   2   4  13       10.87        9.81      1.43 o 
   3   4  13        1.48        2.18      1.18 o 
   4   4  13        0.66        3.76      1.36 o 
  -9   5  13        5.19        8.79      2.23 o 
  -8   5  13        0.62        1.64      2.30 o 
  -7   5  13       32.68       37.16      3.30 o 
  -6   5  13      136.68      142.02      3.55 o 
  -5   5  13       22.97       24.61      1.78 o 
  -4   5  13        2.01        2.19      1.01 o 
  -3   5  13       25.96       24.78      1.49 o 
  -2   5  13       58.94       54.70      1.66 o 
  -1   5  13       59.74       53.00      3.33 o 
   0   5  13       17.18       16.21      1.25 o 
   1   5  13       39.99       35.96      2.21 o 
   2   5  13        3.88        5.11      1.57 o 
   3   5  13       24.13       22.47      2.04 o 
   4   5  13       20.15       20.23      2.08 o 
  -8   6  13       17.01       17.02      1.78 o 
  -7   6  13        0.17       -1.03      0.97 o 
  -6   6  13       21.29       25.29      2.33 o 
  -5   6  13        2.06        2.29      1.93 o 
  -4   6  13        7.50        5.91      1.30 o 
  -3   6  13        5.44        5.74      1.21 o 
  -2   6  13        4.75        1.77      1.10 o 
  -1   6  13        1.79       -0.39      1.02 o 
   0   6  13        0.01       -0.05      0.81 o 
   1   6  13        0.11        0.73      0.84 o 
   2   6  13        9.89       13.10      1.69 o 
   3   6  13        6.62        4.14      1.50 o 
  -8   7  13        1.68        0.86      1.13 o 
  -7   7  13       37.07       34.68      2.21 o 
  -6   7  13        0.04        1.74      1.51 o 
  -5   7  13       36.48       33.40      2.06 o 
  -4   7  13       65.98       61.37      2.64 o 
  -3   7  13        7.16        8.23      1.57 o 
  -2   7  13        0.14        0.58      1.67 o 
  -1   7  13        0.72        1.02      2.20 o 
   0   7  13        4.89        6.40      1.34 o 
   1   7  13        9.71       10.08      2.27 o 
   2   7  13        0.57        5.58      2.13 o 
  -7   8  13        0.45       -0.70      1.39 o 
  -6   8  13        0.07       -1.87      2.44 o 
  -5   8  13        0.01       -0.12      1.14 o 
  -4   8  13      228.38      206.40     15.27 o 
  -3   8  13        1.48        1.56      1.24 o 
  -2   8  13        0.27       -1.60      1.07 o 
  -1   8  13        0.00        0.90      1.29 o 
   0   8  13       15.19       20.41      3.75 o 
  -6   9  13        2.07        1.85      1.21 o 
  -5   9  13        4.13        4.46      1.49 o 
  -4   9  13        0.44        0.41      1.25 o 
  -3   9  13        4.89        6.21      1.50 o 
  -2   9  13        1.78        0.57      1.36 o 
  -1   9  13        2.34        3.09      1.37 o 
   0  -9  14        4.89        3.94      1.50 o 
   1  -9  14        3.11        5.89      1.44 o 
   2  -9  14       10.73       12.73      1.74 o 
   3  -9  14       17.03       25.45      2.11 o 
   4  -9  14        0.19       -1.11      1.17 o 
   5  -9  14        6.67       10.07      1.79 o 
  -2  -8  14        0.24        0.99      1.36 o 
  -1  -8  14        5.48        5.99      4.48 o 
   0  -8  14        0.00       -1.62      1.08 o 
   1  -8  14        6.08        6.03      1.34 o 
   2  -8  14        5.91        6.10      1.20 o 
   3  -8  14       15.84       17.23      2.00 o 
   4  -8  14        0.22       -0.69      1.14 o 
   5  -8  14       13.75       13.92      1.79 o 
   6  -8  14        7.87        6.26      1.56 o 
  -3  -7  14        3.87        3.94      1.47 o 
  -2  -7  14        0.02        1.39      1.49 o 
  -1  -7  14        0.50        0.12      1.47 o 
   0  -7  14       23.05       27.63      2.37 o 
   1  -7  14       23.33       23.09      1.45 o 
   2  -7  14        0.00       -0.19      0.78 o 
   3  -7  14       10.69       11.82      1.60 o 
   4  -7  14       10.39       10.22      1.67 o 
   5  -7  14        2.71        2.61      1.26 o 
   6  -7  14        3.36        3.14      2.28 o 
  -4  -6  14        1.47        2.57      1.40 o 
  -3  -6  14        7.00        6.87      1.47 o 
  -2  -6  14        8.43       10.03      1.53 o 
  -1  -6  14        3.57        1.40      1.09 o 
   0  -6  14        2.16        0.72      0.79 o 
   1  -6  14        1.30        0.54      0.76 o 
   2  -6  14       15.73       12.32      1.38 o 
   3  -6  14       48.18       46.43      2.59 o 
   4  -6  14        1.52        1.27      1.39 o 
   5  -6  14        4.46        3.03      2.42 o 
   6  -6  14       37.31       36.54      2.51 o 
   7  -6  14        4.43        3.95      1.46 o 
  -5  -5  14        0.88        0.85      1.31 o 
  -4  -5  14        0.63        0.20      1.25 o 
  -3  -5  14       33.60       32.29      2.15 o 
  -2  -5  14        1.93        2.45      1.14 o 
  -1  -5  14       60.49       51.89      2.33 o 
   0  -5  14        7.51        5.44      0.89 o 
   1  -5  14        1.95        3.17      0.79 o 
   2  -5  14       21.15       22.32      2.35 o 
   3  -5  14       34.67       35.19      2.14 o 
   4  -5  14        0.08        0.31      1.07 o 
   5  -5  14       14.49       13.78      1.73 o 
   6  -5  14        6.17        4.30      1.45 o 
   7  -5  14        1.56        4.77      1.46 o 
  -6  -4  14        4.64        6.77      1.83 o 
  -5  -4  14        2.48        4.13      1.38 o 
  -4  -4  14        8.35        9.34      1.55 o 
  -3  -4  14       13.25       17.09      1.74 o 
  -2  -4  14        0.19        0.58      1.00 o 
  -1  -4  14        0.19       -0.36      0.73 o 
   0  -4  14       25.46       20.93      1.57 o 
   1  -4  14       12.71       10.74      1.00 o 
   2  -4  14        4.58        4.74      1.26 o 
   3  -4  14        2.49        1.50      1.47 o 
   4  -4  14      113.82      117.17      3.50 o 
   5  -4  14       25.55       23.93      2.08 o 
   6  -4  14       21.80       21.86      2.09 o 
   7  -4  14        2.08        3.11      1.36 o 
  -7  -3  14        1.22        1.78      1.52 o 
  -6  -3  14        0.01        0.43      1.32 o 
  -5  -3  14       15.99       14.23      1.73 o 
  -4  -3  14       78.01       65.27      2.72 o 
  -3  -3  14      300.97      291.37      5.50 o 
  -2  -3  14       45.86       46.32      1.60 o 
  -1  -3  14        0.09       -1.11      0.74 o 
   0  -3  14       14.44       13.80      1.44 o 
   1  -3  14      202.70      195.77      3.02 o 
   2  -3  14       21.91       23.47      1.83 o 
   3  -3  14      178.28      187.13      4.30 o 
   4  -3  14        1.45        1.40      1.16 o 
   5  -3  14       56.40       49.24      2.58 o 
   6  -3  14        1.30       -1.11      1.09 o 
   7  -3  14        7.51       10.92      1.78 o 
  -7  -2  14        1.38       -1.37      1.18 o 
  -6  -2  14        4.79        3.97      1.40 o 
  -5  -2  14        0.04        0.80      1.15 o 
  -4  -2  14       34.88       36.79      2.20 o 
  -3  -2  14       42.41       37.30      1.49 o 
  -2  -2  14       34.49       37.39      1.43 o 
  -1  -2  14       17.92       17.67      1.13 o 
   0  -2  14       87.87       89.87      2.02 o 
   1  -2  14       18.22       19.99      1.11 o 
   2  -2  14        4.42        6.71      1.29 o 
   3  -2  14        4.98        3.53      1.84 o 
   4  -2  14        3.93        3.56      1.25 o 
   5  -2  14       33.14       33.18      2.42 o 
   6  -2  14       17.74       18.77      2.01 o 
   7  -2  14        4.23        4.70      1.56 o 
  -7  -1  14        4.91        4.82      1.48 o 
  -6  -1  14        0.09       -0.59      1.19 o 
  -5  -1  14       14.64       15.90      1.71 o 
  -4  -1  14       45.86       42.88      2.19 o 
  -3  -1  14        6.62        8.57      0.93 o 
  -2  -1  14       13.17       11.57      0.97 o 
  -1  -1  14       54.81       54.52      1.63 o 
   0  -1  14       53.30       51.55      1.56 o 
   1  -1  14       46.57       42.73      2.15 o 
   2  -1  14        4.17        2.91      1.15 o 
   3  -1  14      104.47       98.57      3.14 o 
   4  -1  14       95.07       93.03      4.23 o 
   5  -1  14        0.87        1.82      1.52 o 
   6  -1  14        4.63        3.46      1.44 o 
  -8   0  14        8.16        6.15      2.35 o 
  -7   0  14       36.76       34.36      2.49 o 
  -6   0  14       97.09      104.10      3.37 o 
  -5   0  14       27.16       23.69      1.90 o 
  -4   0  14        1.34        1.17      1.23 o 
  -3   0  14       10.18        9.76      0.96 o 
  -2   0  14       25.65       22.96      1.98 o 
  -1   0  14       15.44       16.94      1.10 o 
   0   0  14       48.95       55.29      2.04 o 
   1   0  14       47.28       47.20      2.27 o 
   2   0  14      105.78      104.87      7.93 o 
   3   0  14       19.69       16.88      1.71 o 
   4   0  14       22.55       19.48      2.62 o 
   5   0  14       27.16       21.41      2.37 o 
   6   0  14        3.63        3.31      1.38 o 
  -8   1  14        0.26       -0.97      1.89 o 
  -7   1  14        1.72        0.97      1.19 o 
  -6   1  14       81.60       86.05      2.99 o 
  -5   1  14        1.40        3.38      0.80 o 
  -4   1  14        0.81        0.63      0.68 o 
  -3   1  14       51.29       49.82      1.71 o 
  -2   1  14       72.76       66.08      1.78 o 
  -1   1  14        3.51        3.50      1.03 o 
   0   1  14       77.57       78.57      1.83 o 
   1   1  14        4.19        4.95      1.22 o 
   2   1  14       15.19       13.84      1.71 o 
   3   1  14        0.15        0.99      1.15 o 
   4   1  14       12.24       11.17      1.68 o 
   5   1  14       36.10       35.75      5.14 o 
   6   1  14        1.33        2.11      1.44 o 
  -8   2  14       13.65       14.66      1.80 o 
  -7   2  14        0.09        1.08      1.15 o 
  -6   2  14        2.72        2.12      0.77 o 
  -5   2  14        6.62        8.74      1.01 o 
  -4   2  14       17.39       19.32      1.22 o 
  -3   2  14        3.98        4.42      0.81 o 
  -2   2  14        4.10        4.26      0.81 o 
  -1   2  14       30.48       29.55      1.33 o 
   0   2  14       21.93       19.87      1.18 o 
   1   2  14      111.59      111.32      3.12 o 
   2   2  14       98.45       94.38      4.89 o 
   3   2  14        1.40        2.60      1.57 o 
   4   2  14        4.20        4.59      1.43 o 
   5   2  14        0.07       -0.22      1.24 o 
  -8   3  14        5.71        5.72      2.03 o 
  -7   3  14        0.37        0.16      0.78 o 
  -6   3  14        2.50        3.46      0.81 o 
  -5   3  14       15.88       19.16      1.24 o 
  -4   3  14        0.10       -0.64      0.65 o 
  -3   3  14       51.20       51.34      1.87 o 
  -2   3  14        7.53        8.94      1.39 o 
  -1   3  14       25.97       30.72      1.36 o 
   0   3  14       64.76       61.56      1.84 o 
   1   3  14        2.26        2.62      1.11 o 
   2   3  14        1.58        2.48      1.17 o 
   3   3  14        0.48        1.46      1.17 o 
   4   3  14        7.70        8.58      2.03 o 
   5   3  14        2.51        2.97      1.42 o 
  -8   4  14       24.29       28.38      3.18 o 
  -7   4  14        8.67        8.57      1.35 o 
  -6   4  14        0.33       -0.04      0.85 o 
  -5   4  14       19.84       19.34      1.23 o 
  -4   4  14       15.89       17.36      1.17 o 
  -3   4  14        0.28        1.13      0.66 o 
  -2   4  14       30.46       28.38      1.38 o 
  -1   4  14        0.55        0.15      0.73 o 
   0   4  14       98.22       89.38      2.22 o 
   1   4  14        1.37        0.41      1.42 o 
   2   4  14        0.01       -1.22      0.98 o 
   3   4  14        7.91       10.36      2.28 o 
   4   4  14        2.61        2.75      1.45 o 
  -8   5  14        1.72        2.12      1.09 o 
  -7   5  14        3.66        3.82      1.19 o 
  -6   5  14       44.42       46.15      2.22 o 
  -5   5  14        0.00       -0.42      0.90 o 
  -4   5  14       13.65       12.54      1.45 o 
  -3   5  14        1.29        0.90      0.97 o 
  -2   5  14       26.51       28.02      1.76 o 
  -1   5  14        8.51        8.20      1.00 o 
   0   5  14        2.72        3.46      0.95 o 
   1   5  14        0.65        2.92      1.15 o 
   2   5  14        4.13        6.78      1.37 o 
   3   5  14      108.88      126.59      3.89 o 
  -8   6  14        1.97       -0.66      1.09 o 
  -7   6  14        0.56       -1.01      1.01 o 
  -6   6  14       32.70       30.67      3.47 o 
  -5   6  14        0.16        0.93      1.00 o 
  -4   6  14       15.29       14.53      1.61 o 
  -3   6  14        6.70        3.58      1.21 o 
  -2   6  14       46.00       40.82      2.15 o 
  -1   6  14        6.14        4.60      1.27 o 
   0   6  14        0.18       -0.80      1.18 o 
   1   6  14        0.98        0.63      1.04 o 
   2   6  14        6.74       11.29      1.66 o 
  -7   7  14        0.59        1.35      1.18 o 
  -6   7  14        0.16        0.12      1.62 o 
  -5   7  14        0.57        1.43      1.04 o 
  -4   7  14       25.61       24.05      4.23 o 
  -3   7  14      130.02      117.73      3.46 o 
  -2   7  14        1.13        0.30      1.56 o 
  -1   7  14        1.02        1.06      2.50 o 
   0   7  14        1.12        2.41      1.37 o 
   1   7  14        1.09       -0.24      1.56 o 
  -7   8  14        4.61        5.10      1.36 o 
  -6   8  14        0.18        1.70      1.26 o 
  -5   8  14        6.69        5.82      1.47 o 
  -4   8  14       65.49       53.85      2.70 o 
  -3   8  14        1.05        1.29      1.83 o 
  -2   8  14        0.03        0.35      2.98 o 
  -1   8  14        6.23        4.96      1.37 o 
   0   8  14        0.03       -0.44      1.49 o 
  -5   9  14        0.00        0.00      1.19 o 
  -4   9  14        6.49        7.08      1.60 o 
  -3   9  14        4.77        3.47      1.35 o 
   1  -9  15        2.99        6.65      1.51 o 
   2  -9  15        2.58        2.44      2.06 o 
   3  -9  15       14.56       12.90      2.10 o 
  -1  -8  15       12.16       14.74      1.88 o 
   0  -8  15        4.74        7.68      2.74 o 
   1  -8  15        3.17        4.30      1.24 o 
   2  -8  15        5.23        1.50      3.59 o 
   3  -8  15        2.55        5.61      3.52 o 
   4  -8  15       32.21       34.42      2.45 o 
   5  -8  15        5.95        8.60      3.35 o 
  -3  -7  15        0.00        0.52      1.39 o 
  -2  -7  15        0.36        2.16      1.27 o 
  -1  -7  15        5.22        6.04      1.43 o 
   0  -7  15        2.65        1.76      1.16 o 
   1  -7  15       42.30       50.54      2.49 o 
   2  -7  15        7.64        7.97      1.52 o 
   3  -7  15        1.93        2.70      1.24 o 
   4  -7  15        3.98        5.26      1.44 o 
   5  -7  15        1.09        1.02      1.30 o 
   6  -7  15        0.01        0.47      1.29 o 
  -4  -6  15        0.42        0.68      2.01 o 
  -3  -6  15        1.06        2.35      1.33 o 
  -2  -6  15        0.38        1.25      1.14 o 
  -1  -6  15       10.57        7.88      1.42 o 
   0  -6  15        4.89        5.20      1.21 o 
   1  -6  15        2.72        3.53      0.89 o 
   2  -6  15        1.96        1.83      1.17 o 
   3  -6  15        0.27        0.17      1.03 o 
   4  -6  15        0.85        0.62      2.32 o 
   5  -6  15       51.37       52.07      2.73 o 
   6  -6  15        1.42       -1.17      1.18 o 
  -5  -5  15        3.19        3.57      1.50 o 
  -4  -5  15        0.11       -1.06      2.28 o 
  -3  -5  15        6.57        4.01      1.42 o 
  -2  -5  15       35.32       29.18      2.14 o 
  -1  -5  15        0.85        0.93      1.06 o 
   0  -5  15        2.91        3.38      0.87 o 
   1  -5  15       51.26       51.05      1.70 o 
   2  -5  15        3.94        1.98      1.17 o 
   3  -5  15        0.12        1.09      1.14 o 
   4  -5  15       43.67       40.46      3.84 o 
   5  -5  15        6.53        8.35      2.59 o 
   6  -5  15        0.03        0.48      2.45 o 
  -6  -4  15        2.55        2.91      1.52 o 
  -5  -4  15        0.15       -0.86      2.54 o 
  -4  -4  15       81.67       70.99      2.92 o 
  -3  -4  15        1.19        2.15      1.18 o 
  -2  -4  15        6.76        5.53      1.26 o 
  -1  -4  15       10.08        8.96      1.03 o 
   0  -4  15        2.57        2.23      1.08 o 
   1  -4  15       81.83       75.04      3.02 o 
   2  -4  15        0.08       -1.45      1.67 o 
   3  -4  15        4.43        2.84      1.28 o 
   4  -4  15       51.70       50.47      2.62 o 
   5  -4  15        8.01        5.45      1.46 o 
   6  -4  15        3.43        3.49      1.41 o 
  -6  -3  15        5.68        6.21      1.57 o 
  -5  -3  15        9.99        7.44      1.53 o 
  -4  -3  15       16.43       15.96      2.20 o 
  -3  -3  15       16.53       14.89      1.70 o 
  -2  -3  15       35.39       34.88      2.73 o 
  -1  -3  15        3.38        3.10      1.15 o 
   0  -3  15       78.02       71.68      1.91 o 
   1  -3  15       87.03       88.22      5.72 o 
   2  -3  15      143.53      136.26      3.61 o 
   3  -3  15        9.48        7.18      1.89 o 
   4  -3  15       18.33       18.70      1.87 o 
   5  -3  15        0.10        0.76      2.25 o 
   6  -3  15        0.55       -0.10      1.16 o 
  -7  -2  15        0.53        0.40      1.33 o 
  -6  -2  15        0.70        1.79      1.28 o 
  -5  -2  15        9.70        7.99      1.57 o 
  -4  -2  15       78.82       78.96      3.02 o 
  -3  -2  15       85.95       84.58      4.04 o 
  -2  -2  15        1.45        1.16      1.06 o 
  -1  -2  15       28.07       31.75      1.39 o 
   0  -2  15        0.98        0.02      1.10 o 
   1  -2  15      323.26      321.08      5.68 o 
   2  -2  15       31.73       30.64      3.81 o 
   3  -2  15       56.87       58.46      2.66 o 
   4  -2  15        6.23        6.10      1.44 o 
   5  -2  15        7.87        3.43      2.45 o 
   6  -2  15        0.10       -0.93      1.57 o 
  -7  -1  15        0.04       -0.76      1.21 o 
  -6  -1  15       11.73       11.76      2.93 o 
  -5  -1  15        6.06        4.52      2.37 o 
  -4  -1  15        7.40        6.12      1.35 o 
  -3  -1  15        2.15        1.84      0.73 o 
  -2  -1  15        4.60        5.42      0.84 o 
  -1  -1  15        2.65        3.20      0.77 o 
   0  -1  15       61.14       59.92      1.70 o 
   1  -1  15       19.26       16.83      1.64 o 
   2  -1  15       18.60       24.75      1.95 o 
   3  -1  15       24.97       28.57      2.14 o 
   4  -1  15        0.49       -0.28      1.13 o 
   5  -1  15        7.24        7.56      2.13 o 
   6  -1  15        1.71        3.35      2.06 o 
  -7   0  15        0.00       -1.65      1.11 o 
  -6   0  15       21.66       21.71      2.00 o 
  -5   0  15       12.05       13.17      1.67 o 
  -4   0  15       11.51       13.92      1.10 o 
  -3   0  15       20.41       24.22      2.47 o 
  -2   0  15       14.59       13.62      1.05 o 
  -1   0  15       13.53       11.21      1.01 o 
   0   0  15        0.00        0.63      1.04 o 
   1   0  15        3.49        6.09      1.28 o 
   2   0  15      168.96      166.63      3.98 o 
   3   0  15        1.42        0.82      1.35 o 
   4   0  15       22.97       24.64      2.14 o 
   5   0  15        6.63        7.95      1.63 o 
   6   0  15       16.10       13.99      2.11 o 
  -8   1  15        9.51        9.10      1.69 o 
  -7   1  15        7.80        7.91      1.81 o 
  -6   1  15       36.91       39.00      2.34 o 
  -5   1  15        0.08       -0.33      0.80 o 
  -4   1  15       25.77       27.51      1.42 o 
  -3   1  15      122.17      128.58      2.64 o 
  -2   1  15      140.79      143.37      3.00 o 
  -1   1  15       13.73       14.83      1.09 o 
   0   1  15        0.07       -0.50      0.64 o 
   1   1  15       61.38       62.81      2.51 o 
   2   1  15      272.03      251.45      5.05 o 
   3   1  15        3.65        4.53      2.10 o 
   4   1  15        0.34        1.23      2.00 o 
   5   1  15        4.10        3.41      1.38 o 
  -8   2  15        3.14        1.65      1.44 o 
  -7   2  15       11.38       10.78      1.96 o 
  -6   2  15        7.45        5.55      0.91 o 
  -5   2  15       22.43       23.74      1.36 o 
  -4   2  15       10.02        9.04      1.01 o 
  -3   2  15        1.34        1.08      0.72 o 
  -2   2  15       25.73       25.36      1.31 o 
  -1   2  15        4.67        5.72      0.87 o 
   0   2  15       23.38       23.60      1.31 o 
   1   2  15       27.40       26.58      1.94 o 
   2   2  15        4.11        3.84      1.30 o 
   3   2  15        0.17        0.72      1.18 o 
   4   2  15        0.17        0.50      1.26 o 
   5   2  15        1.71       -0.73      1.33 o 
  -8   3  15        2.92        4.19      2.06 o 
  -7   3  15        5.41        5.26      1.45 o 
  -6   3  15        0.84        1.25      0.77 o 
  -5   3  15        0.47        1.76      0.75 o 
  -4   3  15       62.74       59.10      1.86 o 
  -3   3  15        3.66        5.10      0.87 o 
  -2   3  15       20.07       16.98      1.19 o 
  -1   3  15       68.85       70.03      2.00 o 
   0   3  15      106.42      110.74      2.43 o 
   1   3  15       20.41       20.43      1.79 o 
   2   3  15        0.54       -0.75      1.20 o 
   3   3  15        8.77        6.79      1.45 o 
   4   3  15        0.01        1.88      2.50 o 
  -8   4  15        8.77        7.24      2.13 o 
  -7   4  15       60.66       69.45      3.23 o 
  -6   4  15        4.06        6.58      1.17 o 
  -5   4  15       13.14       11.92      1.38 o 
  -4   4  15       14.32       15.77      1.19 o 
  -3   4  15       30.90       32.30      1.74 o 
  -2   4  15       37.79       40.00      1.60 o 
  -1   4  15        1.65        0.20      0.79 o 
   0   4  15       88.00       88.86      2.29 o 
   1   4  15        0.19        1.59      1.11 o 
   2   4  15        1.07        0.39      1.13 o 
   3   4  15        5.30        9.67      1.63 o 
  -8   5  15        0.26        1.32      1.09 o 
  -7   5  15        3.92        7.11      1.29 o 
  -6   5  15       19.27       20.03      1.78 o 
  -5   5  15        8.79       10.88      1.71 o 
  -4   5  15        0.86       -0.21      0.91 o 
  -3   5  15        9.38       10.42      1.88 o 
  -2   5  15       43.97       43.40      2.28 o 
  -1   5  15        1.55        0.76      0.78 o 
   0   5  15        3.35        4.13      1.18 o 
   1   5  15        0.86        0.14      1.00 o 
   2   5  15        4.92        9.46      1.53 o 
   3   5  15        7.33       10.58      2.71 o 
  -7   6  15        0.12        0.58      1.16 o 
  -6   6  15       18.04       17.84      1.79 o 
  -5   6  15        0.00        1.29      1.06 o 
  -4   6  15        0.50       -0.08      1.02 o 
  -3   6  15        1.38        1.07      2.25 o 
  -2   6  15        0.18       -0.70      1.02 o 
  -1   6  15        2.84        4.04      1.26 o 
   0   6  15       16.15       16.95      2.54 o 
   1   6  15        1.96        0.20      1.59 o 
   2   6  15        6.90        8.40      1.63 o 
  -7   7  15        4.31        0.48      2.33 o 
  -6   7  15        4.08        2.36      1.24 o 
  -5   7  15        2.11        1.41      2.49 o 
  -4   7  15        0.05        0.47      1.18 o 
  -3   7  15       22.73       23.08      2.44 o 
  -2   7  15        0.88        1.76      1.15 o 
  -1   7  15        3.64        2.51      1.30 o 
   0   7  15        5.09        4.90      1.96 o 
  -6   8  15        0.01       -1.78      1.83 o 
  -5   8  15        0.76       -0.32      1.10 o 
  -4   8  15       28.56       25.74      2.62 o 
  -3   8  15       13.31       12.35      1.71 o 
  -2   8  15        2.63        3.35      1.91 o 
  -1   8  15        1.27        1.56      1.32 o 
   0  -8  16        6.65        7.86      1.53 o 
   1  -8  16        0.59        1.12      2.03 o 
   2  -8  16       34.50       43.67      3.69 o 
   3  -8  16       11.20       15.06      3.15 o 
   4  -8  16        0.00       -1.70      1.14 o 
  -2  -7  16        0.14        1.57      2.57 o 
  -1  -7  16        0.95        2.67      1.31 o 
   0  -7  16        1.37        1.19      1.34 o 
   1  -7  16        0.17        0.03      1.86 o 
   2  -7  16        2.36        3.69      1.89 o 
   3  -7  16        9.04       11.04      1.69 o 
   4  -7  16       14.36       14.92      1.85 o 
   5  -7  16        0.23       -1.83      1.22 o 
  -3  -6  16        0.02        2.18      1.66 o 
  -2  -6  16        7.23        7.64      2.27 o 
  -1  -6  16        4.37        4.96      1.59 o 
   0  -6  16       29.26       29.07      3.77 o 
   1  -6  16        0.08       -1.31      1.93 o 
   2  -6  16        0.02       -0.74      1.08 o 
   3  -6  16        0.70        0.30      2.10 o 
   4  -6  16       10.64       10.35      1.71 o 
   5  -6  16        0.00       -0.65      1.29 o 
  -4  -5  16       10.77       12.78      2.20 o 
  -3  -5  16       52.62       46.61      2.67 o 
  -2  -5  16        9.08        8.70      1.51 o 
  -1  -5  16        0.19       -1.39      1.22 o 
   0  -5  16        3.13        2.89      0.87 o 
   1  -5  16        2.27        0.42      3.18 o 
   2  -5  16       15.80       14.39      1.69 o 
   3  -5  16      101.77       98.89      3.37 o 
   4  -5  16      123.00      134.73      4.01 o 
   5  -5  16        0.08        0.99      1.27 o 
   6  -5  16        0.36       -0.80      1.91 o 
  -5  -4  16        0.15       -0.57      2.23 o 
  -4  -4  16       82.13       70.82      3.09 o 
  -3  -4  16        2.54        2.40      2.03 o 
  -2  -4  16       11.99       10.50      3.43 o 
  -1  -4  16        3.30        2.65      0.85 o 
   0  -4  16       23.25       20.36      1.95 o 
   1  -4  16        3.80        2.36      1.18 o 
   2  -4  16       21.30       19.58      1.89 o 
   3  -4  16        9.56        9.16      2.59 o 
   4  -4  16       11.55        6.84      1.49 o 
   5  -4  16        4.41        3.77      1.36 o 
   6  -4  16        0.08        0.15      1.28 o 
  -6  -3  16        1.39        1.65      1.46 o 
  -5  -3  16        3.85        3.86      1.50 o 
  -4  -3  16        0.14       -0.10      2.59 o 
  -3  -3  16       13.48       13.61      5.31 o 
  -2  -3  16       91.34       90.75      9.32 o 
  -1  -3  16        5.74        5.92      0.94 o 
   0  -3  16       77.12       80.49      2.07 o 
   1  -3  16      217.19      208.61      4.55 o 
   2  -3  16       11.86       12.39      1.65 o 
   3  -3  16        1.49       -0.21      1.20 o 
   4  -3  16       11.55       11.28      1.63 o 
   5  -3  16        7.04        9.78      2.03 o 
   6  -3  16        8.92        8.83      1.66 o 
  -6  -2  16        3.34        4.79      1.52 o 
  -5  -2  16        1.51        0.85      1.21 o 
  -4  -2  16        6.49        5.89      1.39 o 
  -3  -2  16        6.43        8.07      1.36 o 
  -2  -2  16        6.41        7.99      2.09 o 
  -1  -2  16        3.82        3.94      0.84 o 
   0  -2  16        9.43       10.19      1.02 o 
   1  -2  16       56.88       56.57      4.19 o 
   2  -2  16       13.74       13.97      1.72 o 
   3  -2  16        3.30        2.04      1.27 o 
   4  -2  16       10.59        9.53      1.69 o 
   5  -2  16       18.15       20.90      2.13 o 
   6  -2  16       22.03       22.27      2.24 o 
  -7  -1  16        2.53        2.65      1.46 o 
  -6  -1  16        1.98        4.13      1.46 o 
  -5  -1  16        1.34        2.41      1.62 o 
  -4  -1  16       28.53       26.50      2.09 o 
  -3  -1  16        3.67        6.03      0.92 o 
  -2  -1  16       14.19       14.54      1.14 o 
  -1  -1  16       59.45       60.00      1.79 o 
   0  -1  16        0.00       -0.40      0.69 o 
   1  -1  16       12.62       13.53      1.61 o 
   2  -1  16        2.20        4.72      1.67 o 
   3  -1  16       58.64       58.51      2.77 o 
   4  -1  16       14.65       15.49      1.89 o 
   5  -1  16        5.42        6.40      1.54 o 
  -7   0  16        4.01        2.17      1.38 o 
  -6   0  16       46.11       47.12      2.65 o 
  -5   0  16        3.30        2.95      1.26 o 
  -4   0  16       53.10       61.44      1.91 o 
  -3   0  16        1.73        1.21      0.78 o 
  -2   0  16       17.58       14.67      1.14 o 
  -1   0  16        1.16        1.59      0.72 o 
   0   0  16       52.14       56.32      2.45 o 
   1   0  16      116.80      119.63      3.46 o 
   2   0  16        0.31        0.42      1.22 o 
   3   0  16      146.49      135.67      3.93 o 
   4   0  16        0.12        0.40      1.31 o 
   5   0  16        0.10        0.50      1.32 o 
  -7   1  16        0.10       -0.04      1.28 o 
  -6   1  16        3.57        5.47      1.41 o 
  -5   1  16        0.08        0.27      0.72 o 
  -4   1  16        2.73        2.40      0.83 o 
  -3   1  16       16.74       15.23      1.18 o 
  -2   1  16        7.62        8.09      1.05 o 
  -1   1  16        0.47       -0.51      0.70 o 
   0   1  16        3.47        2.49      1.40 o 
   1   1  16        5.32        4.89      1.28 o 
   2   1  16       18.96       14.56      3.45 o 
   3   1  16       53.86       48.11      2.55 o 
   4   1  16        4.99        3.44      1.46 o 
   5   1  16        2.29        1.65      1.40 o 
  -7   2  16       13.30       18.43      1.99 o 
  -6   2  16        4.07        3.64      1.49 o 
  -5   2  16        7.36        6.57      1.14 o 
  -4   2  16       12.56       14.80      1.18 o 
  -3   2  16       15.68       16.44      1.21 o 
  -2   2  16       20.47       21.52      1.31 o 
  -1   2  16       13.35       15.96      1.40 o 
   0   2  16       10.96       10.73      1.45 o 
   1   2  16       45.41       42.52      2.26 o 
   2   2  16       13.77       12.91      1.66 o 
   3   2  16        0.11       -0.18      1.21 o 
   4   2  16       38.59       35.77      4.46 o 
  -8   3  16        5.42        4.60      2.06 o 
  -7   3  16        1.76       -0.81      1.52 o 
  -6   3  16       17.92       19.02      1.46 o 
  -5   3  16        0.00        1.37      0.80 o 
  -4   3  16        8.82       12.17      1.69 o 
  -3   3  16       44.49       48.31      1.75 o 
  -2   3  16       24.05       20.26      1.82 o 
  -1   3  16      163.07      172.52      5.45 o 
   0   3  16       39.14       38.86      3.13 o 
   1   3  16        9.63        8.49      1.42 o 
   2   3  16        0.43        2.52      1.30 o 
   3   3  16        6.32        7.81      1.51 o 
   4   3  16        7.26        8.25      1.73 o 
  -7   4  16       16.26       18.45      1.74 o 
  -6   4  16        5.59        8.98      1.35 o 
  -5   4  16        7.43       10.81      1.61 o 
  -4   4  16        0.06        0.39      0.96 o 
  -3   4  16        5.53        5.05      0.92 o 
  -2   4  16       33.87       36.52      2.50 o 
  -1   4  16       12.16       12.72      1.22 o 
   0   4  16        0.23       -1.54      1.56 o 
   1   4  16        0.42        0.37      1.11 o 
   2   4  16        9.38        8.98      1.53 o 
   3   4  16        0.69        1.19      1.34 o 
  -7   5  16        2.72        4.00      1.23 o 
  -6   5  16        4.23        5.82      1.83 o 
  -5   5  16       20.51       22.54      1.86 o 
  -4   5  16        0.54       -0.66      1.30 o 
  -3   5  16        8.54       10.85      1.49 o 
  -2   5  16       20.06       19.54      1.78 o 
  -1   5  16       34.90       31.48      1.64 o 
   0   5  16        0.29       -0.39      1.04 o 
   1   5  16       21.25       22.53      1.94 o 
   2   5  16        5.92        9.18      1.64 o 
  -7   6  16       14.01       14.74      1.73 o 
  -6   6  16        4.77        4.78      1.69 o 
  -5   6  16        0.36       -0.67      1.51 o 
  -4   6  16        1.25        1.05      2.01 o 
  -3   6  16        0.11       -1.76      2.28 o 
  -2   6  16        3.41        2.22      1.21 o 
  -1   6  16        0.84        0.15      1.40 o 
   0   6  16        2.17       -1.59      1.62 o 
   1   6  16        4.71        2.64      2.00 o 
  -6   7  16        0.16       -0.63      1.09 o 
  -5   7  16        0.91       -1.32      1.30 o 
  -4   7  16        0.11       -1.10      1.88 o 
  -3   7  16        3.29        1.79      1.22 o 
  -2   7  16        0.22        1.14      2.30 o 
  -1   7  16        0.09       -0.71      1.39 o 
   2  -8  17        1.22        4.16      2.16 o 
  -1  -7  17        4.68        4.72      2.16 o 
   0  -7  17        9.30        8.24      1.54 o 
   1  -7  17       18.81       21.28      3.08 o 
   2  -7  17        0.25       -0.99      1.56 o 
   3  -7  17        3.04        1.44      1.38 o 
   4  -7  17        5.21        4.53      2.18 o 
  -3  -6  17        5.82        8.32      1.70 o 
  -2  -6  17        1.52        2.66      1.39 o 
  -1  -6  17        0.02       -1.53      1.02 o 
   0  -6  17       11.41       12.02      1.57 o 
   1  -6  17        0.20       -0.07      1.18 o 
   2  -6  17        0.22       -0.98      1.15 o 
   3  -6  17        0.12        0.14      1.33 o 
   4  -6  17        1.62        0.20      1.39 o 
   5  -6  17       51.83       59.74      3.48 o 
  -4  -5  17        1.55        0.99      1.42 o 
  -3  -5  17       13.15       12.54      2.66 o 
  -2  -5  17        1.90        1.84      1.24 o 
  -1  -5  17        0.35        0.89      1.07 o 
   0  -5  17        1.73        1.53      0.91 o 
   1  -5  17       10.12        9.16      1.54 o 
   2  -5  17        1.71        0.77      1.51 o 
   3  -5  17       62.87       67.64      3.03 o 
   4  -5  17       33.56       32.37      2.54 o 
   5  -5  17        0.53        1.23      1.33 o 
  -5  -4  17        0.00        3.69      1.56 o 
  -4  -4  17       42.78       42.72      2.69 o 
  -3  -4  17       15.88       15.41      2.23 o 
  -2  -4  17        2.69        2.54      1.27 o 
  -1  -4  17        0.05        1.03      0.97 o 
   0  -4  17        4.68        3.96      1.32 o 
   1  -4  17        3.00        2.79      1.30 o 
   2  -4  17        1.06        1.40      1.24 o 
   3  -4  17        0.36       -0.43      1.25 o 
   4  -4  17        0.95        1.40      1.36 o 
   5  -4  17        8.10        7.74      1.98 o 
  -5  -3  17        8.36        8.58      1.75 o 
  -4  -3  17       10.07        9.04      1.70 o 
  -3  -3  17       23.46       19.86      2.16 o 
  -2  -3  17       19.86       19.13      1.75 o 
  -1  -3  17        5.05        5.36      0.93 o 
   0  -3  17        0.77        0.68      1.19 o 
   1  -3  17        1.44        0.03      1.20 o 
   2  -3  17       44.18       43.55      2.45 o 
   3  -3  17       13.97       16.63      1.85 o 
   4  -3  17        3.43        3.23      1.35 o 
   5  -3  17        1.08       -0.76      1.79 o 
  -6  -2  17        0.03       -0.34      1.66 o 
  -5  -2  17        0.01        0.63      1.31 o 
  -4  -2  17        8.82        8.60      1.57 o 
  -3  -2  17        2.09        3.21      1.73 o 
  -2  -2  17        1.85        1.89      0.82 o 
  -1  -2  17       12.21        9.73      1.07 o 
   0  -2  17        1.73        1.65      1.16 o 
   1  -2  17       31.93       32.49      2.25 o 
   2  -2  17       24.63       25.28      2.08 o 
   3  -2  17        0.49       -1.52      1.01 o 
   4  -2  17        0.44        0.27      1.27 o 
   5  -2  17        2.61        1.59      1.42 o 
  -6  -1  17        4.74        4.22      1.53 o 
  -5  -1  17       10.10       10.55      1.69 o 
  -4  -1  17       50.31       55.23      2.65 o 
  -3  -1  17       26.68       25.02      1.45 o 
  -2  -1  17        4.53        5.30      0.98 o 
  -1  -1  17        0.05        0.95      0.98 o 
   0  -1  17       33.24       38.63      2.33 o 
   1  -1  17       37.12       33.61      2.25 o 
   2  -1  17       83.49       79.79      3.07 o 
   3  -1  17        0.29       -0.03      1.27 o 
   4  -1  17        6.37        6.96      1.57 o 
   5  -1  17        0.03       -1.60      1.22 o 
  -7   0  17        0.41       -0.96      1.30 o 
  -6   0  17        6.09        8.83      1.69 o 
  -5   0  17        1.28        3.75      1.38 o 
  -4   0  17       10.39       11.13      2.18 o 
  -3   0  17        3.94        4.60      1.04 o 
  -2   0  17        0.00       -0.32      0.74 o 
  -1   0  17       28.70       29.39      1.44 o 
   0   0  17       43.57       50.15      4.30 o 
   1   0  17        7.02        9.32      1.55 o 
   2   0  17       17.12       17.42      1.88 o 
   3   0  17       10.92        9.74      1.67 o 
   4   0  17       25.39       23.31      2.19 o 
   5   0  17        0.02       -0.05      1.36 o 
  -7   1  17        2.80        2.82      1.50 o 
  -6   1  17       16.62       19.55      2.47 o 
  -5   1  17       31.59       38.67      5.41 o 
  -4   1  17        6.39        8.32      1.04 o 
  -3   1  17        0.43        1.22      0.76 o 
  -2   1  17        5.36        6.48      1.32 o 
  -1   1  17        0.27       -0.80      0.75 o 
   0   1  17       24.74       23.87      1.94 o 
   1   1  17       10.02       13.61      1.71 o 
   2   1  17       16.43       23.73      2.06 o 
   3   1  17       17.25       16.54      2.13 o 
   4   1  17        1.91        2.00      1.45 o 
  -7   2  17       33.70       36.11      2.55 o 
  -6   2  17       47.33       58.98      8.25 o 
  -5   2  17        1.99        2.84      1.11 o 
  -4   2  17        1.24        2.00      1.52 o 
  -3   2  17        1.95        2.45      0.82 o 
  -2   2  17        1.68        0.58      0.79 o 
  -1   2  17       17.11       14.73      1.30 o 
   0   2  17        1.81        0.96      2.60 o 
   1   2  17        8.40       10.25      1.57 o 
   2   2  17        4.20        5.77      1.48 o 
   3   2  17        0.38       -0.16      1.62 o 
   4   2  17        6.92        9.29      2.25 o 
  -7   3  17       16.86       20.16      2.94 o 
  -6   3  17        4.21        3.40      1.15 o 
  -5   3  17       23.83       29.48      1.57 o 
  -4   3  17        4.62        4.89      0.92 o 
  -3   3  17        0.05        1.66      0.81 o 
  -2   3  17        0.01        0.77      0.79 o 
  -1   3  17      139.67      140.32      2.81 o 
   0   3  17       68.10       65.28      2.66 o 
   1   3  17        0.91       -0.14      1.19 o 
   2   3  17        6.91        6.71      1.46 o 
   3   3  17        0.41       -0.71      1.26 o 
  -7   4  17       10.39       15.12      2.64 o 
  -6   4  17        5.30        8.01      1.32 o 
  -5   4  17        0.13        1.14      0.98 o 
  -4   4  17       22.38       20.15      2.94 o 
  -3   4  17        0.45        0.65      0.82 o 
  -2   4  17        2.10        1.72      0.89 o 
  -1   4  17        0.01       -0.59      1.02 o 
   0   4  17       57.36       59.11      2.65 o 
   1   4  17        0.57       -0.49      1.17 o 
   2   4  17        5.95        5.38      1.46 o 
  -7   5  17       25.58       32.89      3.52 o 
  -6   5  17        8.35        7.86      1.89 o 
  -5   5  17        2.54        2.45      1.25 o 
  -4   5  17        0.05       -0.21      1.02 o 
  -3   5  17       14.99       14.43      1.66 o 
  -2   5  17        1.38       -0.93      1.05 o 
  -1   5  17        3.78        4.53      1.89 o 
   0   5  17       13.18       13.09      2.32 o 
   1   5  17        1.05        2.46      1.23 o 
  -6   6  17        0.19        0.20      1.96 o 
  -5   6  17       11.16        9.47      2.32 o 
  -4   6  17        6.96        6.01      1.69 o 
  -3   6  17        0.21       -1.80      1.20 o 
  -2   6  17        1.70        1.42      2.45 o 
  -1   6  17        0.27        1.56      1.62 o 
   0   6  17        2.32        0.54      1.66 o 
  -5   7  17        5.58        8.36      1.57 o 
  -4   7  17        0.10       -1.24      1.03 o 
  -3   7  17        2.67        2.64      1.27 o 
  -2   7  17        3.12        2.68      1.40 o 
   0  -7  18        1.35        2.77      2.20 o 
   1  -7  18        0.02        1.18      2.23 o 
   2  -7  18        7.13        7.38      1.88 o 
  -2  -6  18        0.38        0.86      1.35 o 
  -1  -6  18        0.84        1.44      1.20 o 
   0  -6  18        2.13        3.96      2.03 o 
   1  -6  18        0.03       -0.34      1.83 o 
   2  -6  18        2.17        4.39      1.45 o 
   3  -6  18        0.61        2.96      2.40 o 
   4  -6  18       24.34       29.50      2.50 o 
  -3  -5  18        4.69        6.54      1.61 o 
  -2  -5  18        0.46        0.99      1.47 o 
  -1  -5  18        2.16        4.26      2.69 o 
   0  -5  18        1.56        2.94      2.06 o 
   1  -5  18        7.07        6.95      1.49 o 
   2  -5  18        0.35       -0.94      1.26 o 
   3  -5  18       54.72       53.88      6.80 o 
   4  -5  18        1.08        0.73      1.56 o 
  -4  -4  18       18.40       20.65      2.20 o 
  -3  -4  18        3.51        3.35      1.38 o 
  -2  -4  18        6.41        7.76      1.46 o 
  -1  -4  18        9.81        9.83      1.45 o 
   0  -4  18        7.41        5.85      1.44 o 
   1  -4  18        1.41       -0.37      1.20 o 
   2  -4  18       33.28       30.56      2.31 o 
   3  -4  18        0.21       -0.04      1.29 o 
   4  -4  18        1.62        0.07      1.37 o 
  -5  -3  18        0.06        0.87      1.35 o 
  -4  -3  18        1.50        1.06      1.21 o 
  -3  -3  18        0.28       -0.60      2.59 o 
  -2  -3  18        2.24        2.37      1.13 o 
  -1  -3  18        1.89        2.60      0.87 o 
   0  -3  18        6.07        6.96      1.49 o 
   1  -3  18        4.26        2.57      2.81 o 
   2  -3  18        7.25        6.97      1.55 o 
   3  -3  18        1.13       -0.15      1.26 o 
   4  -3  18        0.00        1.08      1.73 o 
  -5  -2  18        0.00        0.83      1.41 o 
  -4  -2  18        7.97        7.17      1.51 o 
  -3  -2  18       11.82        9.39      1.50 o 
  -2  -2  18        4.62        5.62      0.98 o 
  -1  -2  18       68.58       65.07      2.00 o 
   0  -2  18       32.02       33.05      2.28 o 
   1  -2  18        0.86        2.94      1.31 o 
   2  -2  18        1.65        0.06      2.64 o 
   3  -2  18        0.11       -1.05      1.25 o 
   4  -2  18        5.07        4.91      1.52 o 
  -6  -1  18        0.78        0.83      1.38 o 
  -5  -1  18        0.81       -0.58      2.08 o 
  -4  -1  18       13.88       13.70      1.79 o 
  -3  -1  18        0.38        0.90      1.13 o 
  -2  -1  18        0.07        0.31      0.77 o 
  -1  -1  18        7.24        8.38      1.42 o 
   0  -1  18      126.83      130.68      3.72 o 
   1  -1  18       54.98       57.22      2.76 o 
   2  -1  18       21.27       22.43      3.74 o 
   3  -1  18       15.23       17.70      2.67 o 
   4  -1  18        3.80        1.62      3.13 o 
  -6   0  18        1.47        1.35      1.69 o 
  -5   0  18       32.60       32.29      2.34 o 
  -4   0  18       79.66       90.71      5.34 o 
  -3   0  18        4.66        7.76      1.05 o 
  -2   0  18        3.70        4.56      0.94 o 
  -1   0  18        0.48        1.67      1.17 o 
   0   0  18       18.41       20.92      2.05 o 
   1   0  18       65.59       66.27      2.89 o 
   2   0  18        9.08        9.59      2.10 o 
   3   0  18       16.78       17.60      1.98 o 
   4   0  18       14.83       15.90      2.08 o 
  -6   1  18        0.11        2.50      1.36 o 
  -5   1  18        2.31        2.36      1.32 o 
  -4   1  18        3.04        4.54      1.88 o 
  -3   1  18        0.58       -0.80      0.83 o 
  -2   1  18        4.44        6.23      1.29 o 
  -1   1  18        0.14       -0.47      1.07 o 
   0   1  18        0.06       -0.31      1.17 o 
   1   1  18       46.60       45.49      2.52 o 
   2   1  18       17.65       16.10      2.74 o 
   3   1  18        3.62        2.67      1.41 o 
  -6   2  18        0.32        1.24      1.28 o 
  -5   2  18        0.15        1.46      0.96 o 
  -4   2  18        0.06        2.13      0.85 o 
  -3   2  18        1.09        1.75      0.85 o 
  -2   2  18       17.05       17.79      1.32 o 
  -1   2  18       13.96       13.97      1.68 o 
   0   2  18       12.40       12.77      1.68 o 
   1   2  18        0.01       -1.03      1.09 o 
   2   2  18        3.01        2.44      1.33 o 
   3   2  18        2.14        0.99      1.35 o 
  -6   3  18        1.85        2.84      1.86 o 
  -5   3  18        0.03        0.97      0.93 o 
  -4   3  18        0.02        1.06      0.83 o 
  -3   3  18       67.96       65.39      3.21 o 
  -2   3  18        0.89        1.17      0.91 o 
  -1   3  18        5.41        6.86      1.39 o 
   0   3  18        1.51        0.50      1.23 o 
   1   3  18       15.79       16.00      1.85 o 
   2   3  18        0.16        1.04      1.29 o 
  -6   4  18        0.22        1.48      1.06 o 
  -5   4  18        0.89        1.57      1.27 o 
  -4   4  18        1.20       -1.33      0.98 o 
  -3   4  18       25.49       26.36      2.15 o 
  -2   4  18        0.72        0.46      1.19 o 
  -1   4  18        2.60        3.66      2.71 o 
   0   4  18        3.06        5.53      1.33 o 
   1   4  18       10.89       14.01      1.74 o 
  -6   5  18        0.06        1.18      1.57 o 
  -5   5  18        1.82        3.66      1.26 o 
  -4   5  18        4.69        3.56      1.28 o 
  -3   5  18        0.38        0.41      1.35 o 
  -2   5  18        2.14        0.52      2.32 o 
  -1   5  18        0.44        0.34      1.73 o 
   0   5  18        0.21       -0.54      1.69 o 
  -5   6  18        1.66        4.27      1.36 o 
  -4   6  18       15.70       18.41      1.91 o 
  -3   6  18        0.17       -0.35      3.13 o 
  -2   6  18        0.00        3.25      1.79 o 
   0  -6  19        0.61        3.65      2.10 o 
   1  -6  19        4.22       13.06      2.81 o 
   2  -6  19        8.44        6.79      2.64 o 
  -2  -5  19        0.45        1.29      1.32 o 
  -1  -5  19        2.95        3.86      2.30 o 
   0  -5  19       17.12       18.26      3.11 o 
   1  -5  19        0.46        0.35      1.28 o 
   2  -5  19        0.63        0.50      1.40 o 
   3  -5  19       13.51       16.79      2.60 o 
  -3  -4  19        1.35        1.30      1.66 o 
  -2  -4  19        0.37        0.23      2.72 o 
  -1  -4  19        0.03       -0.30      1.76 o 
   0  -4  19        2.57        0.35      1.26 o 
   1  -4  19        5.76        5.73      3.64 o 
   2  -4  19        4.33        4.53      1.53 o 
   3  -4  19        5.00        5.31      2.01 o 
  -4  -3  19        0.20        0.62      1.31 o 
  -3  -3  19        2.47        2.96      1.33 o 
  -2  -3  19        0.01        0.37      1.12 o 
  -1  -3  19        1.39        1.59      1.17 o 
   0  -3  19       30.41       29.61      2.21 o 
   1  -3  19        6.86        5.63      1.91 o 
   2  -3  19       15.87       16.68      1.94 o 
   3  -3  19        0.06        0.67      1.28 o 
   4  -3  19        0.04       -1.30      1.35 o 
  -4  -2  19        0.07        0.61      1.25 o 
  -3  -2  19        1.11        1.69      1.22 o 
  -2  -2  19        0.02        1.63      1.10 o 
  -1  -2  19        1.12        1.38      1.21 o 
   0  -2  19        2.42        0.63      1.25 o 
   1  -2  19       19.97       20.10      2.01 o 
   2  -2  19        0.78        0.12      1.29 o 
   3  -2  19        0.74        0.00      2.22 o 
  -5  -1  19        0.82        1.22      1.26 o 
  -4  -1  19        0.08        1.97      3.08 o 
  -3  -1  19       60.07       64.42      2.77 o 
  -2  -1  19        0.84        1.99      0.89 o 
  -1  -1  19       25.88       31.52      2.15 o 
   0  -1  19        8.16       11.02      1.64 o 
   1  -1  19        0.06       -0.35      1.34 o 
   2  -1  19       29.39       30.50      2.41 o 
   3  -1  19       12.42       15.59      1.98 o 
  -5   0  19        8.57        9.60      1.70 o 
  -4   0  19        0.28        1.30      1.28 o 
  -3   0  19        6.53        9.30      1.15 o 
  -2   0  19        2.82        2.59      0.87 o 
  -1   0  19        8.04        8.48      1.45 o 
   0   0  19      110.26      114.51      3.59 o 
   1   0  19       10.55       11.82      1.75 o 
   2   0  19        0.31       -0.09      1.42 o 
   3   0  19        0.99        0.92      2.40 o 
  -5   1  19        0.22       -0.19      1.30 o 
  -4   1  19        0.06       -0.24      1.41 o 
  -3   1  19        1.58        1.58      0.90 o 
  -2   1  19        1.93        4.82      1.06 o 
  -1   1  19        9.97        9.81      1.58 o 
   0   1  19        0.16        2.28      1.27 o 
   1   1  19       35.22       33.34      3.75 o 
   2   1  19        1.39        3.14      1.44 o 
   3   1  19        0.05        0.62      1.37 o 
  -6   2  19        3.29        5.50      1.78 o 
  -5   2  19       25.33       31.32      4.67 o 
  -4   2  19       21.71       23.93      1.55 o 
  -3   2  19        0.09        1.99      0.88 o 
  -2   2  19       23.63       25.53      2.07 o 
  -1   2  19       51.35       57.43      4.74 o 
   0   2  19        0.66        1.29      1.26 o 
   1   2  19       11.48       11.15      1.69 o 
   2   2  19       25.30       27.12      2.34 o 
  -5   3  19        0.02        2.47      1.11 o 
  -4   3  19        3.24        4.33      0.97 o 
  -3   3  19        0.01        1.33      1.03 o 
  -2   3  19        4.67        5.75      1.36 o 
  -1   3  19        1.71        1.05      1.62 o 
   0   3  19        0.94       -0.08      1.19 o 
   1   3  19       11.71       12.09      1.78 o 
  -5   4  19        0.50        2.41      1.13 o 
  -4   4  19        1.86        1.13      1.14 o 
  -3   4  19       16.63       17.96      1.78 o 
  -2   4  19        0.01       -1.62      1.52 o 
  -1   4  19        0.09        1.48      2.42 o 
   0   4  19        0.17       -1.21      2.16 o 
  -4   5  19        0.01        2.68      2.98 o 
  -3   5  19       15.58       14.40      1.77 o 
  -2   5  19        0.05        2.74      1.66 o 
   0  -5  20        0.81        3.65      2.33 o 
   1  -5  20        3.35        3.35      1.69 o 
  -2  -4  20        0.49        2.27      2.40 o 
  -1  -4  20        0.02        0.51      2.10 o 
   0  -4  20        4.74        3.96      2.30 o 
   1  -4  20        2.70        1.87      1.54 o 
   2  -4  20        0.05        0.52      3.11 o 
  -3  -3  20        0.03       -0.04      1.40 o 
  -2  -3  20        1.76        1.22      2.16 o 
  -1  -3  20        0.23        1.96      2.10 o 
   0  -3  20        0.37       -0.60      1.35 o 
   1  -3  20        6.16        7.45      1.64 o 
   2  -3  20        0.69        1.24      3.30 o 
  -3  -2  20        9.00        7.48      1.56 o 
  -2  -2  20        9.47        8.86      2.54 o 
  -1  -2  20        1.36        0.00      1.23 o 
   0  -2  20       19.25       22.58      2.07 o 
   1  -2  20        0.05       -2.13      1.42 o 
   2  -2  20        8.11        7.98      3.43 o 
  -4  -1  20        0.63       -1.42      1.17 o 
  -3  -1  20        2.34        2.41      1.67 o 
  -2  -1  20        0.23        1.57      1.14 o 
  -1  -1  20        5.28        7.01      2.01 o 
   0  -1  20       46.14       47.93      6.39 o 
   1  -1  20       57.53       58.31      4.87 o 
   2  -1  20        9.39        7.40      1.71 o 
  -4   0  20        4.11        5.87      1.57 o 
  -3   0  20        1.06        3.38      1.01 o 
  -2   0  20        0.01        0.78      1.17 o 
  -1   0  20        0.05        2.07      1.29 o 
   0   0  20        7.50       11.97      2.22 o 
   1   0  20        4.29        3.67      1.45 o 
   2   0  20        1.43        0.59      1.44 o 
  -5   1  20       25.33       27.54      2.27 o 
  -4   1  20       13.20       12.42      1.68 o 
  -3   1  20        2.16        1.99      0.95 o 
  -2   1  20        2.98        3.00      1.27 o 
  -1   1  20        0.19        2.82      1.69 o 
   0   1  20       13.23       14.13      1.83 o 
   1   1  20       18.47       18.94      2.67 o 
  -4   2  20        1.66        5.62      1.27 o 
  -3   2  20        0.04        0.97      0.89 o 
  -2   2  20       53.45       67.55      2.92 o 
  -1   2  20        5.85        9.45      1.58 o 
   0   2  20       20.85       23.63      3.30 o 
   1   2  20        2.80        2.90      2.59 o 
  -4   3  20        2.23        3.82      3.04 o 
  -3   3  20       18.45       20.85      1.56 o 
  -2   3  20        0.48        3.01      1.66 o 
  -1   3  20       12.81       12.07      1.78 o 
   0   3  20        1.85        2.55      1.74 o 
  -3   4  20        0.05        0.44      1.69 o 
  -2   4  20       23.73       25.91      3.11 o 
  -1  -3  21        1.62        1.08      2.16 o 
   0  -3  21        0.05        0.65      1.76 o 
  -2  -2  21        0.00        0.78      2.16 o 
  -1  -2  21        1.20        1.00      1.27 o 
   0  -2  21        0.20        1.67      1.39 o 
   1  -2  21       11.16       11.72      1.85 o 
  -3  -1  21        5.22        6.80      2.50 o 
  -2  -1  21        4.54        7.54      2.44 o 
  -1  -1  21        0.06        0.87      1.25 o 
   0  -1  21        3.06        3.26      1.50 o 
   1  -1  21        3.14        6.73      1.65 o 
  -3   0  21        0.01        1.76      2.06 o 
  -2   0  21        5.04        8.18      1.56 o 
  -1   0  21       18.66       20.60      2.05 o 
   0   0  21        1.22        0.93      2.08 o 
  -3   1  21        0.81        1.54      1.24 o 
  -2   1  21        0.06        0.55      1.29 o 
  -1   1  21       21.74       26.96      2.28 o 
   0   1  21        0.22        1.40      2.74 o 
  -2   2  21       12.44       15.75      1.88 o 
  -1   2  21       50.17       54.29      2.91 o 
                                                 
